# Supplementary material for: Anti-Dengue IgG Seroprevalence and Exposure-Related Risk in Italian Military Personnel Deployed on Overseas Missions: A Cross-Sectional Study
Source: Trop Med Infect Dis. 2026 Jun 18;11(6):167. doi: 10.3390/tropicalmed11060167 (PMC13307813; doi:10.3390/tropicalmed11060167)
Supplement: Supplementary file 1 [file tropicalmed-11-00167-s001.zip]

Archive with 3 entries (2 files):
- Seroprevalence_supplementary files/
- Seroprevalence_supplementary files/S1_Data.xlsx
- Seroprevalence_supplementary files/S2_File.ipynb
