# Supplementary material for: Anti-Dengue IgG Seroprevalence and Exposure-Related Risk in Italian Military Personnel Deployed on Overseas Missions: A Cross-Sectional Study
Source: Trop Med Infect Dis. 2026 Jun 18;11(6):167. doi: 10.3390/tropicalmed11060167 (PMC13307813; doi:10.3390/tropicalmed11060167)
Supplement: Supplementary file 1 [file tropicalmed-11-00167-s001.zip › Seroprevalence_supplementary files/S1_Data.xlsx]

## Sheet: Dataset_individual_level
Sample	SEX	Birth_year	risk_score_country1	risk_score_score_country2	risk_score_country_3	risk_score_country4	risk_score_country5	risk_score_country6	risk_score_country7	IgG_positivity	cumulative_risk_score	Age
1	2	1975	4	-	-	-	-	-	-	0	4	48
2	1	1998	-	-	-	-	-	-	-	0	0	25
3	1	1975	9	-	-	-	-	-	-	1	9	48
4	1	1989	9	-	-	-	-	-	-	0	9	34
5	1	1994	9	-	-	-	-	-	-	0	9	29
6	1	1966	-	-	-	-	-	-	-	0	0	57
7	1	1972	-	-	-	-	-	-	-	0	0	51
8	1	2002	-	-	-	-	-	-	-	0	0	21
9	1	1993	-	-	-	-	-	-	-	0	0	30
10	1	1970	-	-	-	-	-	-	-	0	0	53
11	1	1981	-	-	-	-	-	-	-	0	0	42
12	1	1970	-	-	-	-	-	-	-	0	0	53
13	1	1982	-	-	-	-	-	-	-	0	0	41
14	1	1976	-	-	-	-	-	-	-	0	0	47
15	1	1993	-	-	-	-	-	-	-	0	0	30
16	1	1993	-	-	-	-	-	-	-	0	0	30
17	1	1981	-	-	-	-	-	-	-	0	0	42
18	1	1970	-	-	-	-	-	-	-	0	0	53
19	2	1998	-	-	-	-	-	-	-	0	0	25
20	1	1968	-	-	-	-	-	-	-	0	0	55
21	1	1976	-	-	-	-	-	-	-	0	0	47
22	1	1972	-	-	-	-	-	-	-	0	0	51
23	2	1998	-	-	-	-	-	-	-	0	0	25
24	1	1979	-	-	-	-	-	-	-	0	0	44
25	1	1972	-	-	-	-	-	-	-	0	0	51
26	1	1979	-	-	-	-	-	-	-	0	0	44
27	1	1978	-	-	-	-	-	-	-	0	0	45
28	1	1985	-	-	-	-	-	-	-	0	0	38
29	1	1986	-	-	-	-	-	-	-	0	0	37
30	1	1990	-	-	-	-	-	-	-	0	0	33
31	1	1982	-	-	-	-	-	-	-	1	0	41
32	1	1984	-	-	-	-	-	-	-	0	0	39
33	1	1999	-	-	-	-	-	-	-	0	0	24
34	1	1988	-	-	-	-	-	-	-	1	0	35
35	1	1980	-	-	-	-	-	-	-	0	0	43
36	1	1993	-	-	-	-	-	-	-	0	0	30
37	2	1986	-	-	-	-	-	-	-	0	0	37
38	1	1988	-	-	-	-	-	-	-	0	0	35
39	1	1975	0	-	-	-	-	-	-	1	0	48
40	1	1972	9	-	-	-	-	-	-	0	9	51
41	1	1982	-	-	-	-	-	-	-	0	0	41
42	1	1971	-	-	-	-	-	-	-	0	0	52
43	2	1994	-	-	-	-	-	-	-	0	0	29
44	1	1974	9	-	-	-	-	-	-	1	9	49
45	1	1975	-	-	-	-	-	-	-	0	0	48
46	1	1981	-	-	-	-	-	-	-	0	0	42
47	1	1970	-	-	-	-	-	-	-	0	0	53
48	1	2000	-	-	-	-	-	-	-	0	0	23
49	1	1999	-	-	-	-	-	-	-	0	0	24
50	1	1974	-	-	-	-	-	-	-	0	0	49
51	1	1984	-	-	-	-	-	-	-	0	0	39
52	2	2002	-	-	-	-	-	-	-	0	0	21
53	1	1979	-	-	-	-	-	-	-	0	0	44
54	1	1967	-	-	-	-	-	-	-	0	0	56
55	1	1992	-	-	-	-	-	-	-	0	0	31
56	1	1999	-	-	-	-	-	-	-	0	0	24
57	1	1978	-	-	-	-	-	-	-	0	0	45
58	1	1977	-	-	-	-	-	-	-	0	0	46
59	1	1981	-	-	-	-	-	-	-	1	0	42
60	1	1980	-	-	-	-	-	-	-	0	0	43
61	1	1998	-	-	-	-	-	-	-	0	0	25
62	1	1972	-	-	-	-	-	-	-	0	0	51
63	1	1979	-	-	-	-	-	-	-	0	0	44
64	1	1997	-	-	-	-	-	-	-	0	0	26
65	1	1992	-	-	-	-	-	-	-	0	0	31
66	1	1969	-	-	-	-	-	-	-	0	0	54
67	1	1980	-	-	-	-	-	-	-	0	0	43
68	1	1993	-	-	-	-	-	-	-	0	0	30
69	1	1995	-	-	-	-	-	-	-	0	0	28
70	1	1967	9	-	-	-	-	-	-	1	9	56
71	1	1972	-	-	-	-	-	-	-	0	0	51
72	1	1982	-	-	-	-	-	-	-	0	0	41
73	1	1965	-	-	-	-	-	-	-	0	0	58
74	1	1994	-	-	-	-	-	-	-	0	0	29
75	2	1997	-	-	-	-	-	-	-	0	0	26
76	1	2001	-	-	-	-	-	-	-	0	0	22
77	1	1968	-	-	-	-	-	-	-	0	0	55
78	1	1979	-	-	-	-	-	-	-	0	0	44
79	2	1999	-	-	-	-	-	-	-	0	0	24
80	1	1987	-	-	-	-	-	-	-	0	0	36
81	1	1982	-	-	-	-	-	-	-	0	0	41
82	1	1995	-	-	-	-	-	-	-	0	0	28
83	1	1990	-	-	-	-	-	-	-	0	0	33
84	2	2002	-	-	-	-	-	-	-	0	0	21
85	1	1964	-	-	-	-	-	-	-	0	0	59
86	1	1999	-	-	-	-	-	-	-	0	0	24
87	2	1997	-	-	-	-	-	-	-	0	0	26
88	1	1979	-	-	-	-	-	-	-	0	0	44
89	1	1979	-	-	-	-	-	-	-	0	0	44
90	1	2001	-	-	-	-	-	-	-	0	0	22
91	1	1973	-	-	-	-	-	-	-	0	0	50
92	1	1973	9	9	9	4	4	4	1	0	40	50
93	1	1970	-	-	-	-	-	-	-	0	0	53
94	1	1999	-	-	-	-	-	-	-	0	0	24
95	1	1996	-	-	-	-	-	-	-	0	0	27
96	1	1984	-	-	-	-	-	-	-	0	0	39
97	1	1973	-	-	-	-	-	-	-	0	0	50
98	1	1997	-	-	-	-	-	-	-	0	0	26
99	1	1998	-	-	-	-	-	-	-	0	0	25
100	1	1980	-	-	-	-	-	-	-	0	0	43
101	1	1993	-	-	-	-	-	-	-	0	0	30
102	1	1993	-	-	-	-	-	-	-	0	0	30
103	1	1998	-	-	-	-	-	-	-	0	0	25
104	1	1967	-	-	-	-	-	-	-	0	0	56
105	1	1973	-	-	-	-	-	-	-	0	0	50
106	1	1993	-	-	-	-	-	-	-	0	0	30
107	1	2000	-	-	-	-	-	-	-	0	0	23
108	1	1972	-	-	-	-	-	-	-	0	0	51
109	1	1972	-	-	-	-	-	-	-	0	0	51
110	1	1997	-	-	-	-	-	-	-	0	0	26
111	1	1992	-	-	-	-	-	-	-	0	0	31
112	1	1968	-	-	-	-	-	-	-	0	0	55
113	2	1997	-	-	-	-	-	-	-	0	0	26
114	1	1987	-	-	-	-	-	-	-	0	0	36
115	1	1974	-	-	-	-	-	-	-	0	0	49
116	1	1978	-	-	-	-	-	-	-	0	0	45
117	1	2001	-	-	-	-	-	-	-	0	0	22
118	1	1978	0	-	-	-	-	-	-	1	0	45
119	1	1980	-	-	-	-	-	-	-	0	0	43
120	1	1979	-	-	-	-	-	-	-	0	0	44
121	2	2000	-	-	-	-	-	-	-	0	0	23
122	1	1992	0	-	-	-	-	-	-	1	0	31
123	1	1997	-	-	-	-	-	-	-	0	0	26
124	1	1981	0	-	-	-	-	-	-	1	0	42
125	1	1987	-	-	-	-	-	-	-	0	0	36
126	1	2001	-	-	-	-	-	-	-	0	0	22
127	1	1992	-	-	-	-	-	-	-	0	0	31
128	1	1973	-	-	-	-	-	-	-	0	0	50
129	1	1997	-	-	-	-	-	-	-	0	0	26
130	2	2000	-	-	-	-	-	-	-	0	0	23
131	1	1983	-	-	-	-	-	-	-	0	0	40
132	1	1989	-	-	-	-	-	-	-	0	0	34
133	1	1998	-	-	-	-	-	-	-	0	0	25
134	1	1994	-	-	-	-	-	-	-	0	0	29
135	1	1973	-	-	-	-	-	-	-	0	0	50
136	1	1975	-	-	-	-	-	-	-	0	0	48
137	1	1987	-	-	-	-	-	-	-	0	0	36
138	1	1998	-	-	-	-	-	-	-	0	0	25
139	2	2002	-	-	-	-	-	-	-	0	0	21
140	1	1977	-	-	-	-	-	-	-	0	0	46
141	1	1984	-	-	-	-	-	-	-	0	0	39
142	1	2003	-	-	-	-	-	-	-	0	0	20
143	1	1993	-	-	-	-	-	-	-	0	0	30
144	1	1989	-	-	-	-	-	-	-	0	0	34
145	1	1995	-	-	-	-	-	-	-	0	0	28
146	1	1997	-	-	-	-	-	-	-	0	0	26
147	1	1969	-	-	-	-	-	-	-	0	0	54
148	1	1997	-	-	-	-	-	-	-	0	0	26
149	1	1973	-	-	-	-	-	-	-	0	0	50
150	1	1977	-	-	-	-	-	-	-	0	0	46
151	1	1981	-	-	-	-	-	-	-	0	0	42
152	1	1971	-	-	-	-	-	-	-	0	0	52
153	1	1985	-	-	-	-	-	-	-	0	0	38
154	1	1981	-	-	-	-	-	-	-	0	0	42
155	1	1975	-	-	-	-	-	-	-	0	0	48
156	2	1987	-	-	-	-	-	-	-	1	0	36
157	1	1975	-	-	-	-	-	-	-	0	0	48
158	1	2002	-	-	-	-	-	-	-	0	0	21
159	1	1977	-	-	-	-	-	-	-	0	0	46
160	2	2000	-	-	-	-	-	-	-	0	0	23
161	1	1975	-	-	-	-	-	-	-	0	0	48
162	1	1972	-	-	-	-	-	-	-	0	0	51
163	2	2001	-	-	-	-	-	-	-	0	0	22
164	1	1991	-	-	-	-	-	-	-	0	0	32
165	1	1998	-	-	-	-	-	-	-	0	0	25
166	1	1996	-	-	-	-	-	-	-	0	0	27
167	1	1975	-	-	-	-	-	-	-	0	0	48
168	1	1976	-	-	-	-	-	-	-	0	0	47
169	1	1998	-	-	-	-	-	-	-	0	0	25
170	1	1979	-	-	-	-	-	-	-	0	0	44
171	1	1988	-	-	-	-	-	-	-	0	0	35
172	1	1968	-	-	-	-	-	-	-	0	0	55
173	1	1993	-	-	-	-	-	-	-	0	0	30
174	1	1996	-	-	-	-	-	-	-	0	0	27
175	2	2002	-	-	-	-	-	-	-	0	0	21
176	1	1995	-	-	-	-	-	-	-	0	0	28
177	1	1966	-	-	-	-	-	-	-	0	0	57
178	1	1985	-	-	-	-	-	-	-	0	0	38
179	1	1986	-	-	-	-	-	-	-	0	0	37
180	1	1979	-	-	-	-	-	-	-	0	0	44
181	1	2000	-	-	-	-	-	-	-	0	0	23
182	1	1983	-	-	-	-	-	-	-	0	0	40
183	1	1995	-	-	-	-	-	-	-	0	0	28
184	1	2001	-	-	-	-	-	-	-	0	0	22
185	1	1972	-	-	-	-	-	-	-	0	0	51
186	1	1980	-	-	-	-	-	-	-	0	0	43
187	2	2003	-	-	-	-	-	-	-	0	0	20
188	1	1975	-	-	-	-	-	-	-	0	0	48
189	1	1974	-	-	-	-	-	-	-	0	0	49
190	1	1990	-	-	-	-	-	-	-	0	0	33
191	1	1980	-	-	-	-	-	-	-	0	0	43
192	1	2001	-	-	-	-	-	-	-	0	0	22
193	1	1973	-	-	-	-	-	-	-	0	0	50
194	1	1995	-	-	-	-	-	-	-	0	0	28
195	1	1976	-	-	-	-	-	-	-	0	0	47
196	1	1998	-	-	-	-	-	-	-	0	0	25
197	1	1973	-	-	-	-	-	-	-	0	0	50
198	1	2001	-	-	-	-	-	-	-	0	0	22
199	1	1973	-	-	-	-	-	-	-	0	0	50
200	2	1999	-	-	-	-	-	-	-	0	0	24
201	1	1978	-	-	-	-	-	-	-	0	0	45
202	1	1982	-	-	-	-	-	-	-	1	0	41
203	1	1989	-	-	-	-	-	-	-	0	0	34
204	1	1973	-	-	-	-	-	-	-	0	0	50
205	1	1999	-	-	-	-	-	-	-	0	0	24
206	1	1983	0	4	9	-	-	-	-	1	13	40
207	1	2000	-	-	-	-	-	-	-	0	0	23
208	1	1975	4	-	-	-	-	-	-	1	4	48
209	1	2001	-	-	-	-	-	-	-	0	0	22
210	1	2001	-	-	-	-	-	-	-	0	0	22
211	1	1969	-	-	-	-	-	-	-	0	0	54
212	1	2002	-	-	-	-	-	-	-	0	0	21
213	2	2000	-	-	-	-	-	-	-	0	0	23
214	1	2000	-	-	-	-	-	-	-	0	0	23
215	2	1995	-	-	-	-	-	-	-	0	0	28
216	1	1973	-	-	-	-	-	-	-	0	0	50
217	2	1991	-	-	-	-	-	-	-	0	0	32
218	1	1995	-	-	-	-	-	-	-	0	0	28
219	1	1984	-	-	-	-	-	-	-	0	0	39
220	1	2000	-	-	-	-	-	-	-	0	0	23
221	1	1980	-	-	-	-	-	-	-	0	0	43
222	1	1989	-	-	-	-	-	-	-	0	0	34
223	1	1994	-	-	-	-	-	-	-	0	0	29
224	2	1999	-	-	-	-	-	-	-	0	0	24
225	1	1988	-	-	-	-	-	-	-	0	0	35
226	1	1977	-	-	-	-	-	-	-	0	0	46
227	1	1984	-	-	-	-	-	-	-	0	0	39
228	1	1988	-	-	-	-	-	-	-	0	0	35
229	1	1978	-	-	-	-	-	-	-	0	0	45
230	1	2002	-	-	-	-	-	-	-	0	0	21
231	1	1986	-	-	-	-	-	-	-	0	0	37
232	1	2001	-	-	-	-	-	-	-	0	0	22
233	1	2000	-	-	-	-	-	-	-	0	0	23
234	1	1987	-	-	-	-	-	-	-	0	0	36
235	1	1980	-	-	-	-	-	-	-	0	0	43
236	1	1987	-	-	-	-	-	-	-	0	0	36
237	2	1988	-	-	-	-	-	-	-	0	0	35
238	1	2000	-	-	-	-	-	-	-	0	0	23
239	1	1965	-	-	-	-	-	-	-	0	0	58
240	1	2001	-	-	-	-	-	-	-	0	0	22
241	1	1981	-	-	-	-	-	-	-	0	0	42
242	1	1992	-	-	-	-	-	-	-	0	0	31
243	1	1980	-	-	-	-	-	-	-	1	0	43
244	1	1984	-	-	-	-	-	-	-	0	0	39
245	1	1983	-	-	-	-	-	-	-	0	0	40
246	1	1994	-	-	-	-	-	-	-	0	0	29
247	1	1988	-	-	-	-	-	-	-	0	0	35
248	1	1983	-	-	-	-	-	-	-	0	0	40
249	1	1980	-	-	-	-	-	-	-	0	0	43
250	1	1982	-	-	-	-	-	-	-	0	0	41
251	1	1975	-	-	-	-	-	-	-	0	0	48
252	1	1978	-	-	-	-	-	-	-	0	0	45
253	1	1978	-	-	-	-	-	-	-	0	0	45
254	2	1993	-	-	-	-	-	-	-	0	0	30
255	1	1998	-	-	-	-	-	-	-	0	0	25
256	1	1986	-	-	-	-	-	-	-	0	0	37
257	1	1967	-	-	-	-	-	-	-	0	0	56
258	2	1994	-	-	-	-	-	-	-	0	0	29
259	1	1974	-	-	-	-	-	-	-	0	0	49
260	1	1993	-	-	-	-	-	-	-	0	0	30
261	2	2001	-	-	-	-	-	-	-	0	0	22
262	1	2001	-	-	-	-	-	-	-	0	0	22
263	1	1980	-	-	-	-	-	-	-	0	0	43
264	1	1973	-	-	-	-	-	-	-	0	0	50
265	1	1966	-	-	-	-	-	-	-	0	0	57
266	1	1973	-	-	-	-	-	-	-	0	0	50
267	2	2002	-	-	-	-	-	-	-	0	0	21
268	1	1980	-	-	-	-	-	-	-	0	0	43
269	1	1980	-	-	-	-	-	-	-	0	0	43
270	1	1988	-	-	-	-	-	-	-	0	0	35
271	1	1977	-	-	-	-	-	-	-	0	0	46
272	1	1987	-	-	-	-	-	-	-	0	0	36
273	1	1980	-	-	-	-	-	-	-	0	0	43
274	1	2002	-	-	-	-	-	-	-	0	0	21
275	1	1984	-	-	-	-	-	-	-	0	0	39
276	1	1992	-	-	-	-	-	-	-	0	0	31
277	1	1997	-	-	-	-	-	-	-	0	0	26
278	1	2002	-	-	-	-	-	-	-	0	0	21
279	1	1975	-	-	-	-	-	-	-	0	0	48
280	2	1988	-	-	-	-	-	-	-	0	0	35
281	1	1983	-	-	-	-	-	-	-	0	0	40
282	2	2003	-	-	-	-	-	-	-	0	0	20
283	1	1983	-	-	-	-	-	-	-	0	0	40
284	1	1982	-	-	-	-	-	-	-	0	0	41
285	1	1982	-	-	-	-	-	-	-	0	0	41
286	1	1981	-	-	-	-	-	-	-	0	0	42
287	1	1998	-	-	-	-	-	-	-	0	0	25
288	1	1990	-	-	-	-	-	-	-	0	0	33
289	1	1975	-	-	-	-	-	-	-	0	0	48
290	2	1994	-	-	-	-	-	-	-	0	0	29
291	1	1991	-	-	-	-	-	-	-	0	0	32
292	1	1979	-	-	-	-	-	-	-	0	0	44
293	1	1982	-	-	-	-	-	-	-	0	0	41
294	1	1972	-	-	-	-	-	-	-	0	0	51
295	1	1981	-	-	-	-	-	-	-	0	0	42
296	1	1986	-	-	-	-	-	-	-	0	0	37
297	1	1984	-	-	-	-	-	-	-	0	0	39
298	1	1981	-	-	-	-	-	-	-	0	0	42
299	1	1990	-	-	-	-	-	-	-	0	0	33
300	2	2001	-	-	-	-	-	-	-	0	0	22
301	1	2003	-	-	-	-	-	-	-	0	0	20
302	1	1974	-	-	-	-	-	-	-	0	0	49
303	1	1977	-	-	-	-	-	-	-	0	0	46
304	1	1994	-	-	-	-	-	-	-	0	0	29
305	1	1994	-	-	-	-	-	-	-	0	0	29
306	1	1970	-	-	-	-	-	-	-	0	0	53
307	1	2001	-	-	-	-	-	-	-	0	0	22
308	1	1976	-	-	-	-	-	-	-	0	0	47
309	1	2001	-	-	-	-	-	-	-	0	0	22
310	1	1985	-	-	-	-	-	-	-	0	0	38
311	2	1998	-	-	-	-	-	-	-	0	0	25
312	1	2000	-	-	-	-	-	-	-	0	0	23
313	1	2002	-	-	-	-	-	-	-	0	0	21
314	1	1995	-	-	-	-	-	-	-	0	0	28
315	1	1997	-	-	-	-	-	-	-	0	0	26
316	1	1977	-	-	-	-	-	-	-	0	0	46
317	1	1983	-	-	-	-	-	-	-	0	0	40
318	1	1982	-	-	-	-	-	-	-	0	0	41
319	2	1989	-	-	-	-	-	-	-	0	0	34
320	1	1987	-	-	-	-	-	-	-	0	0	36
321	1	2001	-	-	-	-	-	-	-	0	0	22
322	1	1986	-	-	-	-	-	-	-	0	0	37
323	1	1975	-	-	-	-	-	-	-	0	0	48
324	1	1988	-	-	-	-	-	-	-	0	0	35
325	1	1986	-	-	-	-	-	-	-	0	0	37
326	1	1982	-	-	-	-	-	-	-	0	0	41
327	1	1978	-	-	-	-	-	-	-	0	0	45
328	1	1981	-	-	-	-	-	-	-	0	0	42
329	1	2001	-	-	-	-	-	-	-	0	0	22
330	1	2002	-	-	-	-	-	-	-	0	0	21
331	1	1989	-	-	-	-	-	-	-	0	0	34
332	1	1969	0	-	-	-	-	-	-	1	0	54
333	1	2000	-	-	-	-	-	-	-	0	0	23
334	1	1996	-	-	-	-	-	-	-	0	0	27
335	1	1990	-	-	-	-	-	-	-	0	0	33
336	1	2002	-	-	-	-	-	-	-	0	0	21
337	1	2002	-	-	-	-	-	-	-	0	0	21
338	1	2001	-	-	-	-	-	-	-	0	0	22
339	1	1967	-	-	-	-	-	-	-	0	0	56
340	1	1980	-	-	-	-	-	-	-	0	0	43
341	1	1979	-	-	-	-	-	-	-	0	0	44
342	1	1984	-	-	-	-	-	-	-	0	0	39
343	1	1999	-	-	-	-	-	-	-	0	0	24
344	1	1997	-	-	-	-	-	-	-	0	0	26
345	1	1993	-	-	-	-	-	-	-	0	0	30
346	1	1995	-	-	-	-	-	-	-	0	0	28
347	1	1973	-	-	-	-	-	-	-	0	0	50
348	1	1980	-	-	-	-	-	-	-	0	0	43
349	2	1997	-	-	-	-	-	-	-	0	0	26
350	2	2002	-	-	-	-	-	-	-	0	0	21
351	1	1979	-	-	-	-	-	-	-	0	0	44
352	1	1974	-	-	-	-	-	-	-	0	0	49
353	1	1993	-	-	-	-	-	-	-	0	0	30
354	1	1994	-	-	-	-	-	-	-	0	0	29
355	1	1977	-	-	-	-	-	-	-	0	0	46
356	1	1982	-	-	-	-	-	-	-	0	0	41
357	1	1991	-	-	-	-	-	-	-	0	0	32
358	1	1983	-	-	-	-	-	-	-	0	0	40
359	1	1982	-	-	-	-	-	-	-	0	0	41
360	1	1972	-	-	-	-	-	-	-	0	0	51
361	1	1966	-	-	-	-	-	-	-	0	0	57
362	1	1990	-	-	-	-	-	-	-	0	0	33
363	1	1973	-	-	-	-	-	-	-	0	0	50
364	1	1969	-	-	-	-	-	-	-	0	0	54
365	1	1994	-	-	-	-	-	-	-	0	0	29
366	1	1970	0	-	-	-	-	-	-	1	0	53
367	2	1989	-	-	-	-	-	-	-	0	0	34
368	1	1976	-	-	-	-	-	-	-	0	0	47
369	1	1987	-	-	-	-	-	-	-	0	0	36
370	1	1968	-	-	-	-	-	-	-	0	0	55
371	1	1997	-	-	-	-	-	-	-	0	0	26
372	1	1973	-	-	-	-	-	-	-	0	0	50
373	1	1989	-	-	-	-	-	-	-	1	0	34
374	1	1980	9	-	-	-	-	-	-	0	9	43
375	1	1981	-	-	-	-	-	-	-	0	0	42
376	1	1992	-	-	-	-	-	-	-	0	0	31
377	1	1994	-	-	-	-	-	-	-	0	0	29
378	1	1971	-	-	-	-	-	-	-	0	0	52
379	1	1974	-	-	-	-	-	-	-	0	0	49
380	1	1990	-	-	-	-	-	-	-	0	0	33
381	1	1970	-	-	-	-	-	-	-	0	0	53
382	1	1970	9	0	-	-	-	-	-	0	9	53
383	1	1981	9	-	-	-	-	-	-	0	9	42
384	1	1977	9	0	1	9	-	-	-	1	19	46
385	1	1990	-	-	-	-	-	-	-	1	0	33
386	1	1984	-	-	-	-	-	-	-	0	0	39
387	1	1988	9	-	-	-	-	-	-	0	9	35
388	2	2000	-	-	-	-	-	-	-	0	0	23
389	1	1985	-	-	-	-	-	-	-	0	0	38
390	1	1992	9	4	4	-	-	-	-	1	17	31
391	1	1978	-	-	-	-	-	-	-	0	0	45
392	1	1984	-	-	-	-	-	-	-	0	0	39
393	1	1986	9	9	4	4	-	-	-	0	26	37
394	1	1974	9	9	0	4	-	-	-	1	22	49
395	1	1968	0	0	9	-	-	-	-	1	9	55
396	1	1989	-	-	-	-	-	-	-	0	0	34
397	1	1986	-	-	-	-	-	-	-	0	0	37
398	1	1977	9	0	-	-	-	-	-	0	9	46
399	1	1970	-	-	-	-	-	-	-	0	0	53
400	1	1983	-	-	-	-	-	-	-	0	0	40
401	1	1995	9	9	4	-	-	-	-	0	22	28
402	2	1973	9	-	-	-	-	-	-	0	9	50
403	1	1977	9	6.25	0	9	-	-	-	0	24.25	46
404	1	1975	-	-	-	-	-	-	-	0	0	48
405	1	1971	-	-	-	-	-	-	-	0	0	52
406	1	1977	-	-	-	-	-	-	-	0	0	46
407	1	1971	-	-	-	-	-	-	-	0	0	52
408	1	1978	-	-	-	-	-	-	-	0	0	45
409	1	1969	-	-	-	-	-	-	-	0	0	54
410	1	1991	-	-	-	-	-	-	-	0	0	32
411	1	1971	-	-	-	-	-	-	-	0	0	52
412	1	1980	-	-	-	-	-	-	-	0	0	43
413	1	1976	-	-	-	-	-	-	-	0	0	47
414	1	1979	9	-	-	-	-	-	-	1	9	44
415	1	1973	-	-	-	-	-	-	-	0	0	50
416	1	1993	-	-	-	-	-	-	-	0	0	30
417	1	1995	-	-	-	-	-	-	-	0	0	28
418	1	1995	-	-	-	-	-	-	-	0	0	28
419	1	1976	-	-	-	-	-	-	-	0	0	47
420	1	1974	-	-	-	-	-	-	-	0	0	49
421	1	1977	9	-	-	-	-	-	-	0	9	46
422	1	1978	-	-	-	-	-	-	-	0	0	45
423	1	1989	-	-	-	-	-	-	-	0	0	34
424	1	1995	-	-	-	-	-	-	-	0	0	28
425	1	1983	-	-	-	-	-	-	-	0	0	40
426	1	1994	-	-	-	-	-	-	-	0	0	29
427	1	1976	4	4	-	-	-	-	-	0	8	47
428	1	2000	-	-	-	-	-	-	-	0	0	23
429	1	1983	0	4	-	-	-	-	-	0	4	40
430	1	1985	-	-	-	-	-	-	-	0	0	38
431	1	1971	4	4	4	4	-	-	-	1	16	52
432	1	1984	9	9	9	-	-	-	-	0	27	39
433	1	1995	-	-	-	-	-	-	-	0	0	28
434	1	1986	-	-	-	-	-	-	-	0	0	37
435	2	2001	-	-	-	-	-	-	-	0	0	22
436	1	1993	9	9	9	-	-	-	-	0	27	30
437	1	1977	9	-	-	-	-	-	-	0	9	46
438	1	1983	-	-	-	-	-	-	-	0	0	40
439	1	2000	6.25	-	-	-	-	-	-	0	6.25	23
440	1	1975	-	-	-	-	-	-	-	0	0	48
441	1	1980	-	-	-	-	-	-	-	0	0	43
442	1	1986	-	-	-	-	-	-	-	0	0	37
443	1	1980	-	-	-	-	-	-	-	0	0	43
444	1	1989	-	-	-	-	-	-	-	0	0	34
445	1	1990	-	-	-	-	-	-	-	0	0	33
446	1	1972	-	-	-	-	-	-	-	0	0	51
447	1	1973	-	-	-	-	-	-	-	0	0	50
448	1	1968	-	-	-	-	-	-	-	0	0	55
449	1	1978	-	-	-	-	-	-	-	0	0	45
450	1	1988	-	-	-	-	-	-	-	0	0	35
451	2	1992	-	-	-	-	-	-	-	0	0	31
452	1	1993	-	-	-	-	-	-	-	0	0	30
453	1	1967	-	-	-	-	-	-	-	0	0	56
454	1	1983	-	-	-	-	-	-	-	0	0	40
455	1	1998	-	-	-	-	-	-	-	0	0	25
456	1	1993	-	-	-	-	-	-	-	0	0	30
457	1	1998	4	-	-	-	-	-	-	0	4	25
458	1	1982	-	-	-	-	-	-	-	0	0	41
459	1	1977	-	-	-	-	-	-	-	0	0	46
460	1	1976	-	-	-	-	-	-	-	0	0	47
461	2	1985	-	-	-	-	-	-	-	1	0	38
462	1	1985	4	9	4	9	-	-	-	0	26	38
463	1	1987	9	-	-	-	-	-	-	0	9	36
464	1	1972	-	-	-	-	-	-	-	0	0	51
465	1	1996	-	-	-	-	-	-	-	0	0	27
466	2	1999	1	-	-	-	-	-	-	0	1	24
467	1	2000	-	-	-	-	-	-	-	0	0	23
468	1	1977	-	-	-	-	-	-	-	0	0	46
469	1	1973	9	-	-	-	-	-	-	1	9	50
470	1	1978	-	-	-	-	-	-	-	0	0	45
471	1	1972	-	-	-	-	-	-	-	0	0	51
472	1	1976	-	-	-	-	-	-	-	0	0	47
473	1	1974	-	-	-	-	-	-	-	0	0	49
474	1	1976	9	-	-	-	-	-	-	0	9	47
475	1	1983	-	-	-	-	-	-	-	0	0	40
476	1	1996	-	-	-	-	-	-	-	0	0	27
477	1	1967	-	-	-	-	-	-	-	0	0	56
478	1	1964	-	-	-	-	-	-	-	0	0	59
479	1	1978	-	-	-	-	-	-	-	0	0	45
480	1	1965	9	-	-	-	-	-	-	1	9	58
481	1	1963	9	-	-	-	-	-	-	1	9	60
482	1	1966	9	9	-	-	-	-	-	0	18	57
483	2	1991	-	-	-	-	-	-	-	0	0	32
484	1	1993	-	-	-	-	-	-	-	0	0	30
485	1	1977	-	-	-	-	-	-	-	0	0	46
486	1	1993	-	-	-	-	-	-	-	1	0	30
487	1	1997	-	-	-	-	-	-	-	0	0	26
488	1	1972	-	-	-	-	-	-	-	0	0	51
489	1	1970	-	-	-	-	-	-	-	0	0	53
490	1	1986	9	-	-	-	-	-	-	0	9	37
491	1	2001	-	-	-	-	-	-	-	0	0	22
492	1	1993	1	-	-	-	-	-	-	0	1	30
493	1	1978	0	0	9	4	0	9	-	1	22	45
494	1	1970	-	-	-	-	-	-	-	0	0	53
495	1	1998	9	4	-	-	-	-	-	0	13	25
496	1	1984	4	4	-	-	-	-	-	0	8	39
497	1	1977	-	-	-	-	-	-	-	0	0	46
498	1	1990	-	-	-	-	-	-	-	0	0	33
499	1	1981	-	-	-	-	-	-	-	0	0	42
500	1	1975	9	4	0	-	-	-	-	1	13	48
501	1	1968	9	4	-	-	-	-	-	0	13	55
502	1	1981	-	-	-	-	-	-	-	1	0	42
503	1	1965	-	-	-	-	-	-	-	0	0	58
504	1	1980	9	-	-	-	-	-	-	0	9	43
505	1	1973	-	-	-	-	-	-	-	0	0	50
506	1	1980	-	-	-	-	-	-	-	0	0	43
507	1	1981	-	-	-	-	-	-	-	0	0	42
508	1	1984	-	-	-	-	-	-	-	0	0	39
509	1	1985	9	0	-	-	-	-	-	0	9	38
510	2	2001	-	-	-	-	-	-	-	0	0	22
511	1	1997	-	-	-	-	-	-	-	0	0	26
512	1	1973	9	-	-	-	-	-	-	0	9	50
513	1	2000	-	-	-	-	-	-	-	1	0	23
514	1	1983	4	4	-	-	-	-	-	0	8	40
515	1	1976	9	9	9	-	-	-	-	1	27	47
516	1	1993	9	-	-	-	-	-	-	0	9	30
517	1	1976	-	-	-	-	-	-	-	0	0	47
518	1	1979	9	4	-	-	-	-	-	0	13	44
519	1	1978	4	4	-	-	-	-	-	0	8	45
520	2	1988	-	-	-	-	-	-	-	1	0	35
521	1	1980	-	-	-	-	-	-	-	1	0	43
522	1	1972	-	-	-	-	-	-	-	0	0	51
523	1	1979	-	-	-	-	-	-	-	0	0	44
524	1	1972	-	-	-	-	-	-	-	0	0	51
525	1	1991	-	-	-	-	-	-	-	0	0	32
526	1	1968	-	-	-	-	-	-	-	0	0	55
527	1	1979	-	-	-	-	-	-	-	0	0	44
528	1	1990	-	-	-	-	-	-	-	0	0	33
529	1	1971	9	-	-	-	-	-	-	0	9	52
530	1	1966	-	-	-	-	-	-	-	0	0	57
531	1	1970	4	-	-	-	-	-	-	1	4	53
532	1	1993	0	-	-	-	-	-	-	0	0	30
533	1	1996	-	-	-	-	-	-	-	0	0	27
534	1	1964	-	-	-	-	-	-	-	0	0	59
535	1	1993	9	-	-	-	-	-	-	0	9	30
536	1	1980	9	4	9	-	-	-	-	0	22	43
537	1	1967	4	4	4	1	-	-	-	0	13	56
538	1	1990	-	-	-	-	-	-	-	0	0	33
539	1	1973	9	-	-	-	-	-	-	0	9	50
540	1	1973	4	4	-	-	-	-	-	0	8	50
541	1	1964	9	9	-	-	-	-	-	0	18	59
542	1	1989	-	-	-	-	-	-	-	0	0	34
543	2	2000	-	-	-	-	-	-	-	0	0	23
544	1	1981	-	-	-	-	-	-	-	1	0	42
545	1	1986	-	-	-	-	-	-	-	0	0	37
546	1	1984	-	-	-	-	-	-	-	0	0	39
547	1	1989	-	-	-	-	-	-	-	0	0	34
548	1	1967	-	-	-	-	-	-	-	0	0	56
549	1	1976	-	-	-	-	-	-	-	0	0	47
550	1	1979	-	-	-	-	-	-	-	0	0	44
551	1	1978	-	-	-	-	-	-	-	0	0	45
552	1	1973	9	-	-	-	-	-	-	0	9	50
553	1	1967	-	-	-	-	-	-	-	0	0	56
554	1	1981	4	-	-	-	-	-	-	0	4	42
555	1	1996	-	-	-	-	-	-	-	0	0	27
556	1	1997	4	4	-	-	-	-	-	0	8	26
557	1	1991	-	-	-	-	-	-	-	0	0	32
558	1	1975	6.25	-	-	-	-	-	-	0	6.25	48
559	1	1995	-	-	-	-	-	-	-	0	0	28
560	1	1977	9	-	-	-	-	-	-	0	9	46
561	2	1995	-	-	-	-	-	-	-	0	0	28
562	1	2001	-	-	-	-	-	-	-	0	0	22
563	1	1982	-	-	-	-	-	-	-	0	0	41
564	1	1977	9	-	-	-	-	-	-	0	9	46
565	1	1974	-	-	-	-	-	-	-	0	0	49
566	1	1976	-	-	-	-	-	-	-	0	0	47
567	1	1977	-	-	-	-	-	-	-	0	0	46
568	1	1975	-	-	-	-	-	-	-	0	0	48
569	1	1975	-	-	-	-	-	-	-	0	0	48
570	1	1990	-	-	-	-	-	-	-	0	0	33
571	1	1977	-	-	-	-	-	-	-	0	0	46
572	1	1992	-	-	-	-	-	-	-	0	0	31
573	1	1997	-	-	-	-	-	-	-	0	0	26
574	1	1989	6.25	-	-	-	-	-	-	0	6.25	34
575	1	1999	4	4	4	-	-	-	-	1	12	24
576	1	1981	9	-	-	-	-	-	-	0	9	42
577	1	1972	9	-	-	-	-	-	-	1	9	51
578	1	1975	4	4	4	0	-	-	-	1	12	48
579	1	1995	-	-	-	-	-	-	-	0	0	28
580	1	1991	4	4	-	-	-	-	-	0	8	32
581	1	2000	-	-	-	-	-	-	-	0	0	23
582	1	2000	-	-	-	-	-	-	-	0	0	23
583	1	1983	-	-	-	-	-	-	-	1	0	40
584	1	1980	4	4	9	-	-	-	-	0	17	43
585	1	1971	-	-	-	-	-	-	-	0	0	52
586	1	1970	-	-	-	-	-	-	-	0	0	53
587	1	1976	-	-	-	-	-	-	-	0	0	47
588	1	1978	-	-	-	-	-	-	-	0	0	45
589	1	1970	-	-	-	-	-	-	-	0	0	53
590	1	1974	-	-	-	-	-	-	-	0	0	49
591	1	1973	-	-	-	-	-	-	-	0	0	50
592	1	1981	9	-	-	-	-	-	-	0	9	42
593	1	1978	0	4	9	4	0	9	-	0	26	45
594	1	1978	-	-	-	-	-	-	-	0	0	45
595	1	2000	-	-	-	-	-	-	-	0	0	23
596	1	1966	-	-	-	-	-	-	-	0	0	57
597	1	1982	6.25	-	-	-	-	-	-	0	6.25	41
598	1	1994	-	-	-	-	-	-	-	0	0	29
599	1	1999	-	-	-	-	-	-	-	0	0	24
600	1	1988	9	9	4	4	4	-	-	0	30	35
601	1	1993	-	-	-	-	-	-	-	0	0	30
602	1	1979	4	4	-	-	-	-	-	0	8	44
603	1	1986	6.25	-	-	-	-	-	-	0	6.25	37
604	1	1981	0	-	-	-	-	-	-	0	0	42
605	1	1964	-	-	-	-	-	-	-	0	0	59
606	1	1980	-	-	-	-	-	-	-	0	0	43
607	1	1988	-	-	-	-	-	-	-	0	0	35
608	1	1985	-	-	-	-	-	-	-	0	0	38
609	1	1984	-	-	-	-	-	-	-	0	0	39
610	1	1964	-	-	-	-	-	-	-	0	0	59
611	1	1990	9	-	-	-	-	-	-	0	9	33
612	1	1980	9	9	-	-	-	-	-	0	18	43
613	1	1994	4	4	-	-	-	-	-	1	8	29
614	1	1986	-	-	-	-	-	-	-	0	0	37
615	2	1994	9	-	-	-	-	-	-	0	9	29
616	2	2000	-	-	-	-	-	-	-	0	0	23
617	1	1981	4	4	4	-	-	-	-	0	12	42
618	1	1985	-	-	-	-	-	-	-	0	0	38
619	1	1979	0	0	4	-	-	-	-	1	4	44
620	1	2000	-	-	-	-	-	-	-	0	0	23
621	1	1994	6.25	-	-	-	-	-	-	0	6.25	29
622	1	1979	4	4	4	4	4	-	-	1	20	44
623	1	2001	-	-	-	-	-	-	-	0	0	22
624	1	1980	-	-	-	-	-	-	-	0	0	43
625	1	1987	9	-	-	-	-	-	-	0	9	36
626	1	1976	-	-	-	-	-	-	-	0	0	47
627	1	1970	-	-	-	-	-	-	-	0	0	53
628	1	1992	-	-	-	-	-	-	-	0	0	31
629	1	1970	-	-	-	-	-	-	-	0	0	53
630	1	1969	-	-	-	-	-	-	-	0	0	54
631	1	1974	4	-	-	-	-	-	-	0	4	49
632	1	1987	4	4	-	-	-	-	-	0	8	36
633	1	1984	4	0	4	-	-	-	-	0	8	39
634	1	1981	6.25	-	-	-	-	-	-	0	6.25	42
635	2	1995	4	9	9	9	9	4	-	1	44	28
636	1	1999	-	-	-	-	-	-	-	0	0	24
637	1	1982	-	-	-	-	-	-	-	0	0	41
638	1	2001	-	-	-	-	-	-	-	0	0	22
639	1	1983	4	4	-	-	-	-	-	0	8	40
640	1	1978	-	-	-	-	-	-	-	0	0	45
641	2	2001	-	-	-	-	-	-	-	0	0	22
642	1	1978	-	-	-	-	-	-	-	0	0	45
643	1	1984	6.25	-	-	-	-	-	-	0	6.25	39
644	1	1975	-	-	-	-	-	-	-	0	0	48
645	1	1983	-	-	-	-	-	-	-	0	0	40
646	1	1987	-	-	-	-	-	-	-	0	0	36
647	1	1998	-	-	-	-	-	-	-	0	0	25
648	1	1977	-	-	-	-	-	-	-	0	0	46
649	1	1981	-	-	-	-	-	-	-	0	0	42
650	2	1995	0	-	-	-	-	-	-	0	0	28
651	1	1980	0	4	0	4	-	-	-	0	8	43
652	1	1995	-	-	-	-	-	-	-	0	0	28
653	1	1999	9	4	-	-	-	-	-	0	13	24
654	1	2000	-	-	-	-	-	-	-	0	0	23
655	1	1964	4	4	-	-	-	-	-	0	8	59
656	1	2001	0	-	-	-	-	-	-	0	0	22
657	1	1993	4	-	-	-	-	-	-	1	4	30
658	1	1986	4	1	4	4	-	-	-	1	13	37
659	1	1996	-	-	-	-	-	-	-	0	0	27
660	2	2001	-	-	-	-	-	-	-	0	0	22
661	1	1972	-	-	-	-	-	-	-	0	0	51
662	1	1974	-	-	-	-	-	-	-	0	0	49
663	1	1990	-	-	-	-	-	-	-	0	0	33
664	1	1972	-	-	-	-	-	-	-	0	0	51
665	2	1990	9	-	-	-	-	-	-	0	9	33
666	1	1979	-	-	-	-	-	-	-	0	0	44
667	1	2001	-	-	-	-	-	-	-	0	0	22
668	1	1984	9	-	-	-	-	-	-	0	9	39
669	1	1992	6.25	-	-	-	-	-	-	0	6.25	31
670	1	1973	9	-	-	-	-	-	-	0	9	50
671	1	2001	-	-	-	-	-	-	-	0	0	22
672	1	1976	-	-	-	-	-	-	-	0	0	47
673	1	1977	0	-	-	-	-	-	-	1	0	46
674	1	1981	6.25	4	9	9	0	4	-	0	32.25	42
675	1	1996	-	-	-	-	-	-	-	0	0	27
676	1	1986	9	9	-	-	-	-	-	0	18	37
677	1	1988	-	-	-	-	-	-	-	0	0	35
678	2	1993	-	-	-	-	-	-	-	1	0	30
679	1	1984	-	-	-	-	-	-	-	0	0	39
680	1	1993	-	-	-	-	-	-	-	0	0	30
681	1	1967	-	-	-	-	-	-	-	0	0	56
682	1	1981	-	-	-	-	-	-	-	0	0	42
683	1	1976	0	0	-	-	-	-	-	1	0	47
684	1	1974	-	-	-	-	-	-	-	0	0	49
685	1	2001	-	-	-	-	-	-	-	0	0	22
686	1	1979	0	4	-	-	-	-	-	0	4	44
687	1	1994	4	4	9	-	-	-	-	0	17	29
688	1	2000	-	-	-	-	-	-	-	0	0	23
689	1	1999	-	-	-	-	-	-	-	1	0	24
690	1	1983	9	-	-	-	-	-	-	0	9	40
691	1	1983	4	4	4	-	-	-	-	1	12	40
692	1	1995	-	-	-	-	-	-	-	0	0	28
693	1	1987	-	-	-	-	-	-	-	0	0	36
694	1	1994	-	-	-	-	-	-	-	0	0	29
695	1	1996	4	-	-	-	-	-	-	0	4	27
696	1	1982	4	9	4	9	4	4	-	0	34	41
697	1	1993	-	-	-	-	-	-	-	0	0	30
698	1	1969	-	-	-	-	-	-	-	0	0	54
699	1	1969	-	-	-	-	-	-	-	0	0	54
700	1	1974	9	-	-	-	-	-	-	0	9	49
701	1	1992	-	-	-	-	-	-	-	0	0	31
702	1	1994	6.25	-	-	-	-	-	-	1	6.25	29
703	1	1998	-	-	-	-	-	-	-	0	0	25
704	1	1997	-	-	-	-	-	-	-	0	0	26
705	1	1998	6.25	1	-	-	-	-	-	0	7.25	25
706	1	1998	-	-	-	-	-	-	-	0	0	25
707	2	2000	-	-	-	-	-	-	-	0	0	23
708	1	1992	-	-	-	-	-	-	-	0	0	31
709	1	1981	9	4	0	9	1	-	-	1	23	42
710	1	1981	-	-	-	-	-	-	-	1	0	42
711	1	1993	4	4	4	-	-	-	-	0	12	30
712	1	1990	-	-	-	-	-	-	-	0	0	33
713	1	1967	-	-	-	-	-	-	-	0	0	56
714	1	1982	-	-	-	-	-	-	-	0	0	41
715	1	1974	0	-	-	-	-	-	-	0	0	49
716	1	1979	-	-	-	-	-	-	-	0	0	44
717	1	1976	-	-	-	-	-	-	-	0	0	47
718	1	1986	-	-	-	-	-	-	-	0	0	37
719	1	1978	9	4	-	-	-	-	-	0	13	45
720	1	1981	6.25	-	-	-	-	-	-	1	6.25	42
721	1	1982	0	0	4	9	0	9	0	1	22	41
722	1	2002	-	-	-	-	-	-	-	0	0	21
723	1	1979	-	-	-	-	-	-	-	0	0	44
724	1	1988	9	-	-	-	-	-	-	0	9	35
725	1	1981	-	-	-	-	-	-	-	0	0	42
726	1	1993	-	-	-	-	-	-	-	0	0	30
727	1	1980	4	4	-	-	-	-	-	0	8	43
728	1	2001	-	-	-	-	-	-	-	0	0	22
729	1	1966	-	-	-	-	-	-	-	0	0	57
730	1	1983	-	-	-	-	-	-	-	0	0	40
731	1	1974	-	-	-	-	-	-	-	0	0	49
732	1	1972	-	-	-	-	-	-	-	0	0	51
733	2	1982	9	-	-	-	-	-	-	1	9	41
734	1	1982	-	-	-	-	-	-	-	0	0	41
735	1	2001	0	-	-	-	-	-	-	0	0	22
736	1	1984	-	-	-	-	-	-	-	0	0	39
737	2	1998	-	-	-	-	-	-	-	0	0	25
738	1	1981	-	-	-	-	-	-	-	0	0	42
739	1	1989	4	4	-	-	-	-	-	0	8	34
740	1	1997	-	-	-	-	-	-	-	0	0	26
741	2	1999	4	4	-	-	-	-	-	0	8	24
742	1	1992	-	-	-	-	-	-	-	0	0	31
743	1	1977	9	0	-	-	-	-	-	0	9	46
744	1	1969	-	-	-	-	-	-	-	0	0	54
745	1	1997	-	-	-	-	-	-	-	0	0	26
746	1	1980	1	-	-	-	-	-	-	1	1	43
747	1	1982	-	-	-	-	-	-	-	0	0	41
748	1	1985	-	-	-	-	-	-	-	0	0	38
749	1	1999	-	-	-	-	-	-	-	0	0	24
750	2	1993	-	-	-	-	-	-	-	0	0	30
751	1	1981	-	-	-	-	-	-	-	0	0	42
752	1	2000	-	-	-	-	-	-	-	0	0	23
753	1	1994	4	4	4	-	-	-	-	0	12	29
754	1	2000	-	-	-	-	-	-	-	0	0	23
755	1	1965	9	0	-	-	-	-	-	0	9	58
756	1	1963	-	-	-	-	-	-	-	0	0	60
757	1	1964	-	-	-	-	-	-	-	0	0	59
758	1	1976	-	-	-	-	-	-	-	0	0	47
759	1	1978	-	-	-	-	-	-	-	0	0	45
760	1	1975	9	-	-	-	-	-	-	1	9	48
761	1	1994	4	1	4	-	-	-	-	0	9	29
762	1	2000	-	-	-	-	-	-	-	0	0	23
763	1	1995	-	-	-	-	-	-	-	0	0	28
764	1	1982	9	-	-	-	-	-	-	0	9	41
765	1	1977	-	-	-	-	-	-	-	0	0	46
766	1	1999	-	-	-	-	-	-	-	0	0	24
767	1	1986	4	4	4	-	-	-	-	0	12	37
768	1	2000	-	-	-	-	-	-	-	0	0	23
769	1	1991	9	-	-	-	-	-	-	0	9	32
770	1	1997	-	-	-	-	-	-	-	0	0	26
771	1	1968	9	-	-	-	-	-	-	0	9	55
772	1	1984	-	-	-	-	-	-	-	0	0	39
773	1	1976	9	9	0	6.25	4	4	-	0	32.25	47
774	1	1992	-	-	-	-	-	-	-	0	0	31
775	1	1967	-	-	-	-	-	-	-	0	0	56
776	1	1999	-	-	-	-	-	-	-	0	0	24
777	1	1975	4	4	-	-	-	-	-	0	8	48
778	1	1998	-	-	-	-	-	-	-	0	0	25
779	2	1996	4	-	-	-	-	-	-	0	4	27
780	1	1975	9	0	-	-	-	-	-	0	9	48
781	1	1976	-	-	-	-	-	-	-	0	0	47
782	1	1985	-	-	-	-	-	-	-	0	0	38
783	1	1994	-	-	-	-	-	-	-	0	0	29
784	1	1990	-	-	-	-	-	-	-	0	0	33
785	1	1990	-	-	-	-	-	-	-	0	0	33
786	1	1987	-	-	-	-	-	-	-	0	0	36
787	1	1971	-	-	-	-	-	-	-	1	0	52
788	1	2001	-	-	-	-	-	-	-	0	0	22
789	1	1976	9	9	9	4	-	-	-	0	31	47
790	1	1973	6.25	9	-	-	-	-	-	1	15.25	50
791	1	1976	-	-	-	-	-	-	-	0	0	47
792	1	1986	-	-	-	-	-	-	-	0	0	37
793	1	1996	-	-	-	-	-	-	-	0	0	27
794	1	1979	4	-	-	-	-	-	-	0	4	44
795	1	1991	-	-	-	-	-	-	-	0	0	32
796	1	1982	-	-	-	-	-	-	-	0	0	41
797	1	1975	-	-	-	-	-	-	-	0	0	48
798	1	1974	-	-	-	-	-	-	-	0	0	49
799	1	2001	-	-	-	-	-	-	-	0	0	22
800	1	2001	-	-	-	-	-	-	-	0	0	22
801	1	1973	-	-	-	-	-	-	-	1	0	50
802	1	2000	-	-	-	-	-	-	-	0	0	23
803	2	1997	-	-	-	-	-	-	-	0	0	26
804	1	1986	-	-	-	-	-	-	-	0	0	37
805	1	1995	9	4	-	-	-	-	-	0	13	28
806	1	1980	-	-	-	-	-	-	-	0	0	43
807	1	1979	1	9	9	4	9	-	-	0	32	44
808	1	1981	9	-	-	-	-	-	-	1	9	42
809	1	1981	-	-	-	-	-	-	-	0	0	42
810	1	1991	-	-	-	-	-	-	-	0	0	32
811	1	1985	-	-	-	-	-	-	-	0	0	38
812	1	1979	-	-	-	-	-	-	-	0	0	44
813	1	1981	9	4	9	9	9	-	-	0	40	42
814	1	1998	-	-	-	-	-	-	-	0	0	25
815	1	1964	-	-	-	-	-	-	-	0	0	59
816	1	1998	-	-	-	-	-	-	-	0	0	25
817	2	2000	-	-	-	-	-	-	-	0	0	23
818	1	1986	-	-	-	-	-	-	-	0	0	37
819	1	1998	-	-	-	-	-	-	-	0	0	25
820	1	1979	4	4	4	-	-	-	-	0	12	44
821	1	2000	-	-	-	-	-	-	-	0	0	23
822	1	1971	-	-	-	-	-	-	-	1	0	52
823	1	1975	9	-	-	-	-	-	-	0	9	48
824	1	1992	-	-	-	-	-	-	-	0	0	31
825	1	1991	4	4	-	-	-	-	-	0	8	32
826	1	1988	-	-	-	-	-	-	-	0	0	35
827	1	1979	-	-	-	-	-	-	-	0	0	44
828	1	1984	-	-	-	-	-	-	-	0	0	39
829	1	1979	-	-	-	-	-	-	-	0	0	44
830	1	1998	-	-	-	-	-	-	-	0	0	25
831	1	1980	0	4	4	-	-	-	-	1	8	43
832	2	2000	-	-	-	-	-	-	-	0	0	23
833	1	1975	9	9	4	-	-	-	-	0	22	48
834	1	1979	0	4	0	9	-	-	-	0	13	44
835	1	1971	-	-	-	-	-	-	-	0	0	52
836	1	1975	9	9	4	4	4	-	-	0	30	48
837	1	1994	-	-	-	-	-	-	-	0	0	29
838	1	1979	-	-	-	-	-	-	-	0	0	44
839	1	1994	-	-	-	-	-	-	-	0	0	29
840	1	1995	-	-	-	-	-	-	-	0	0	28
841	1	1989	9	0	-	-	-	-	-	0	9	34
842	2	1995	-	-	-	-	-	-	-	0	0	28
843	2	1998	-	-	-	-	-	-	-	0	0	25
844	1	1973	9	-	-	-	-	-	-	0	9	50
845	2	1998	-	-	-	-	-	-	-	0	0	25
846	1	1980	9	9	9	-	-	-	-	1	27	43
847	1	1999	-	-	-	-	-	-	-	0	0	24
848	1	1993	-	-	-	-	-	-	-	0	0	30
849	1	1993	-	-	-	-	-	-	-	0	0	30
850	1	1981	-	-	-	-	-	-	-	0	0	42
851	2	2003	9	-	-	-	-	-	-	0	9	20
852	1	1978	4	4	-	-	-	-	-	0	8	45
853	1	1993	-	-	-	-	-	-	-	0	0	30
854	2	1997	-	-	-	-	-	-	-	0	0	26
855	1	1981	9	9	4	9	9	-	-	0	40	42
856	1	1982	-	-	-	-	-	-	-	0	0	41
857	2	1997	9	-	-	-	-	-	-	1	9	26
858	1	1993	-	-	-	-	-	-	-	0	0	30
859	1	1971	-	-	-	-	-	-	-	0	0	52
860	1	1974	9	4	-	-	-	-	-	1	13	49
861	1	2000	-	-	-	-	-	-	-	0	0	23
862	1	1984	-	-	-	-	-	-	-	0	0	39
863	1	1977	9	-	-	-	-	-	-	0	9	46
864	2	2002	9	-	-	-	-	-	-	0	9	21
865	1	1982	-	-	-	-	-	-	-	0	0	41
866	1	1995	-	-	-	-	-	-	-	0	0	28
867	1	1981	-	-	-	-	-	-	-	0	0	42
868	1	1976	-	-	-	-	-	-	-	0	0	47
869	1	1982	-	-	-	-	-	-	-	0	0	41
870	1	2000	-	-	-	-	-	-	-	0	0	23
871	1	1975	9	-	-	-	-	-	-	0	9	48
872	1	1985	9	-	-	-	-	-	-	0	9	38
873	1	1979	-	-	-	-	-	-	-	0	0	44
874	1	1988	9	0	9	9	4	4	-	0	35	35
875	1	1977	4	4	9	-	-	-	-	0	17	46
876	1	2001	-	-	-	-	-	-	-	0	0	22
877	1	1978	-	-	-	-	-	-	-	0	0	45
878	1	1992	4	-	-	-	-	-	-	0	4	31
879	1	1967	-	-	-	-	-	-	-	0	0	56
880	1	1978	9	9	4	0	-	-	-	1	22	45
881	1	1996	-	-	-	-	-	-	-	0	0	27
882	1	1987	4	4	-	-	-	-	-	0	8	36
883	1	1982	-	-	-	-	-	-	-	0	0	41
884	1	1990	9	9	-	-	-	-	-	0	18	33
885	1	2000	-	-	-	-	-	-	-	0	0	23
886	1	2001	-	-	-	-	-	-	-	0	0	22
887	1	1991	-	-	-	-	-	-	-	0	0	32
888	1	1993	-	-	-	-	-	-	-	1	0	30
889	1	2001	-	-	-	-	-	-	-	0	0	22
890	1	1987	9	4	4	-	-	-	-	0	17	36
891	1	1988	9	-	-	-	-	-	-	0	9	35
892	1	1979	-	-	-	-	-	-	-	0	0	44
893	1	1996	-	-	-	-	-	-	-	0	0	27
894	1	1975	0	0	-	-	-	-	-	1	0	48
895	1	1990	-	-	-	-	-	-	-	0	0	33
896	1	1972	-	-	-	-	-	-	-	1	0	51
897	1	1972	-	-	-	-	0	-	-	1	0	51
898	1	1970	9	-	-	-	-	-	-	1	9	53
899	1	1970	4	-	-	-	-	-	-	1	4	53
900	1	1980	-	-	-	-	-	-	-	0	0	43
901	1	1993	4	4	4	-	-	-	-	0	12	30
902	1	1983	-	-	-	-	-	-	-	0	0	40
903	1	2002	-	-	-	-	-	-	-	0	0	21
904	1	1990	9	-	-	-	-	-	-	0	9	33
905	1	1999	-	-	-	-	-	-	-	0	0	24
906	1	1980	-	-	-	-	-	-	-	0	0	43
907	1	2000	-	-	-	-	-	-	-	0	0	23
908	1	1979	0	0	4	9	-	-	-	1	13	44
909	1	1980	-	-	-	-	-	-	-	0	0	43
910	1	1996	-	-	-	-	-	-	-	0	0	27
911	1	1981	-	-	-	-	-	-	-	0	0	42
912	1	1988	9	9	9	-	-	-	-	0	27	35
913	1	1983	9	4	4	-	-	-	-	0	17	40
914	1	1998	-	-	-	-	-	-	-	0	0	25
915	1	1974	-	-	-	-	-	-	-	0	0	49
916	1	2001	-	-	-	-	-	-	-	0	0	22
917	2	1984	-	-	-	-	-	-	-	0	0	39
918	1	1981	-	-	-	-	-	-	-	0	0	42
919	1	1993	-	-	-	-	-	-	-	0	0	30
920	1	1980	6.25	-	-	-	-	-	-	0	6.25	43
921	1	1976	-	-	-	-	-	-	-	0	0	47
922	1	1971	9	-	-	-	-	-	-	0	9	52
923	1	1994	-	-	-	-	-	-	-	0	0	29
924	1	1973	-	-	-	-	-	-	-	0	0	50
925	1	1994	-	-	-	-	-	-	-	0	0	29
926	1	1970	4	4	1	-	-	-	-	0	9	53
927	2	2002	-	-	-	-	-	-	-	0	0	21
928	1	1984	-	-	-	-	-	-	-	0	0	39
929	1	1970	9	9	9	-	-	-	-	1	27	53
930	1	1969	-	-	-	-	-	-	-	1	0	54
931	1	2002	-	-	-	-	-	-	-	0	0	21
932	1	1967	-	-	-	-	-	-	-	0	0	56
933	1	1986	-	-	-	-	-	-	-	0	0	37
934	1	1970	-	-	-	-	-	-	-	0	0	53
935	1	1977	9	4	9	-	-	-	-	0	22	46
936	1	1986	9	-	-	-	-	-	-	0	9	37
937	1	1992	-	-	-	-	-	-	-	0	0	31
938	1	1984	-	-	-	-	-	-	-	0	0	39
939	1	1975	9	-	-	-	-	-	-	0	9	48
940	1	1970	-	-	-	-	-	-	-	0	0	53
941	1	2002	-	-	-	-	-	-	-	0	0	21
942	1	1978	-	-	-	-	-	-	-	0	0	45
943	1	1983	9	-	-	-	-	-	-	0	9	40
944	1	1973	9	-	-	-	-	-	-	0	9	50
945	1	1982	-	-	-	-	-	-	-	0	0	41
946	1	1980	-	-	-	-	-	-	-	0	0	43
947	1	1994	-	-	-	-	-	-	-	0	0	29
948	1	1990	-	-	-	-	-	-	-	1	0	33
949	1	1971	-	-	-	-	-	-	-	0	0	52
950	2	2004	-	-	-	-	-	-	-	0	0	19
951	1	1985	-	-	-	-	-	-	-	0	0	38
952	1	1990	9	9	-	-	-	-	-	0	18	33
953	1	1993	-	-	-	-	-	-	-	0	0	30
954	1	1998	4	4	4	1	-	-	-	0	13	25
955	1	1978	-	-	-	-	-	-	-	0	0	45
956	1	1986	-	-	-	-	-	-	-	0	0	37
957	1	1983	-	-	-	-	-	-	-	0	0	40
958	1	1974	-	-	-	-	-	-	-	0	0	49
959	1	1969	-	-	-	-	-	-	-	0	0	54
960	1	2003	-	-	-	-	-	-	-	0	0	20
961	1	1988	-	-	-	-	-	-	-	0	0	35
962	1	1996	-	-	-	-	-	-	-	0	0	27
963	1	1985	-	-	-	-	-	-	-	0	0	38
964	2	1987	9	-	-	-	-	-	-	0	9	36
965	1	1985	4	4	4	-	-	-	-	1	12	38
966	1	1989	-	-	-	-	-	-	-	0	0	34
967	1	1983	-	-	-	-	-	-	-	0	0	40
968	1	1965	-	-	-	-	-	-	-	0	0	58
969	1	2002	-	-	-	-	-	-	-	0	0	21
970	1	1976	-	-	-	-	-	-	-	0	0	47
971	1	1964	4	4	4	1	4	-	-	1	17	59
972	1	1996	-	-	-	-	-	-	-	0	0	27
973	1	1992	4	4	4	-	-	-	-	0	12	31
974	1	1981	-	-	-	-	-	-	-	0	0	42
975	1	1994	9	1	1	9	-	-	-	1	20	29
976	1	1990	-	-	-	-	-	-	-	0	0	33
977	1	1977	-	-	-	-	-	-	-	0	0	46
978	1	1969	-	-	-	-	-	-	-	0	0	54
979	2	2004	-	-	-	-	-	-	-	0	0	19
980	1	1997	-	-	-	-	-	-	-	0	0	26
981	1	1992	-	-	-	-	-	-	-	0	0	31
982	1	1983	-	-	-	-	-	-	-	0	0	40
983	1	1978	-	-	-	-	-	-	-	0	0	45
984	2	1996	9	-	-	-	-	-	-	0	9	27
985	1	1990	6.25	-	-	-	-	-	-	0	6.25	33
986	1	1974	-	-	-	-	-	-	-	0	0	49
987	1	1971	6.25	6.25	-	-	-	-	-	0	12.5	52
988	1	1983	-	-	-	-	-	-	-	0	0	40
989	1	2002	-	-	-	-	-	-	-	0	0	21
990	2	1997	-	-	-	-	-	-	-	0	0	26
991	1	1997	-	-	-	-	-	-	-	0	0	26
992	1	1980	9	-	-	-	-	-	-	0	9	43
993	1	1977	4	4	-	-	-	-	-	0	8	46
994	1	1985	-	-	-	-	-	-	-	0	0	38
995	1	1975	-	-	-	-	-	-	-	0	0	48
996	1	1990	-	-	-	-	-	-	-	0	0	33
997	1	1989	-	-	-	-	-	-	-	0	0	34
998	1	2002	-	-	-	-	-	-	-	0	0	21
999	2	2000	4	4	1	4	-	-	-	0	13	23
1000	1	1990	-	-	-	-	-	-	-	0	0	33
1001	1	1979	-	-	-	-	-	-	-	0	0	44
1002	1	1999	-	-	-	-	-	-	-	0	0	24
1003	1	1980	-	-	-	-	-	-	-	0	0	43
1004	1	1979	9	-	-	-	-	-	-	0	9	44
1005	1	1986	-	-	-	-	-	-	-	0	0	37
1006	1	1974	-	-	-	-	-	-	-	0	0	49
1007	1	2004	-	-	-	-	-	-	-	0	0	19
1008	1	1998	-	-	-	-	-	-	-	0	0	25
1009	1	1983	-	-	-	-	-	-	-	0	0	40
1010	1	1992	-	-	-	-	-	-	-	0	0	31
1011	1	1985	9	-	-	-	-	-	-	0	9	38
1012	1	1991	-	-	-	-	-	-	-	0	0	32
1013	1	1985	4	4	-	-	-	-	-	0	8	38
1014	1	1974	9	-	-	-	-	-	-	0	9	49
1015	1	1993	-	-	-	-	-	-	-	0	0	30
1016	1	1977	-	-	-	-	-	-	-	0	0	46
1017	1	2003	-	-	-	-	-	-	-	0	0	20
1018	1	1977	-	-	-	-	-	-	-	0	0	46
1019	1	1984	-	-	-	-	-	-	-	0	0	39
1020	1	1980	-	-	-	-	-	-	-	1	0	43
1021	1	1976	-	-	-	-	-	-	-	0	0	47
1022	1	1989	9	-	-	-	-	-	-	0	9	34
1023	1	1995	4	-	-	-	-	-	-	0	4	28
1024	1	1975	9	-	-	-	-	-	-	0	9	48
1025	1	1985	9	-	-	-	-	-	-	1	9	38
1026	1	2002	-	-	-	-	-	-	-	0	0	21
1027	1	1983	9	9	9	9	-	-	-	0	36	40
1028	1	1971	9	-	-	-	-	-	-	1	9	52
1029	1	1994	-	-	-	-	-	-	-	0	0	29
1030	1	2002	9	-	-	-	-	-	-	0	9	21
1031	1	1979	4	-	-	-	-	-	-	1	4	44
1032	1	1972	-	-	-	-	-	-	-	0	0	51
1033	1	1990	-	-	-	-	-	-	-	0	0	33
1034	1	1978	-	-	-	-	-	-	-	0	0	45
1035	1	1974	-	-	-	-	-	-	-	0	0	49
1036	2	2001	-	-	-	-	-	-	-	1	0	22
1037	1	2002	4	-	-	-	-	-	-	0	4	21
1038	1	1996	9	-	-	-	-	-	-	0	9	27
1039	1	1989	-	-	-	-	-	-	-	0	0	34
1040	1	1979	-	-	-	-	-	-	-	1	0	44
1041	1	1985	-	-	-	-	-	-	-	0	0	38
1042	1	1979	-	-	-	-	-	-	-	0	0	44
1043	1	1991	-	-	-	-	-	-	-	0	0	32
1044	1	1975	-	-	-	-	-	-	-	0	0	48
1045	1	1972	-	-	-	-	-	-	-	0	0	51
1046	1	1981	-	-	-	-	-	-	-	0	0	42
1047	1	1979	-	-	-	-	-	-	-	0	0	44
1048	1	2001	-	-	-	-	-	-	-	0	0	22
1049	1	1979	4	-	-	-	-	-	-	0	4	44
1050	1	1970	9	-	-	-	-	-	-	0	9	53
1051	1	1977	-	-	-	-	-	-	-	0	0	46
1052	1	1979	-	-	-	-	-	-	-	0	0	44
1053	1	1999	-	-	-	-	-	-	-	0	0	24
1054	1	1981	-	-	-	-	-	-	-	0	0	42
1055	1	1977	-	-	-	-	-	-	-	0	0	46
1056	1	1999	-	-	-	-	-	-	-	0	0	24
1057	1	2003	-	-	-	-	-	-	-	0	0	20
1058	1	1978	-	-	-	-	-	-	-	0	0	45
1059	1	1976	9	9	9	-	-	-	-	0	27	47
1060	1	1982	9	-	-	-	-	-	-	0	9	41
1061	1	1986	-	-	-	-	-	-	-	0	0	37
1062	1	1983	-	-	-	-	-	-	-	0	0	40
1063	1	1983	-	-	-	-	-	-	-	0	0	40
1064	1	1984	-	-	-	-	-	-	-	1	0	39
1065	1	1975	-	-	-	-	-	-	-	0	0	48
1066	1	1980	-	-	-	-	-	-	-	0	0	43
1067	1	1997	-	-	-	-	-	-	-	0	0	26
1068	1	2003	-	-	-	-	-	-	-	0	0	20
1069	1	1979	9	6.25	9	9	9	-	-	0	42.25	44
1070	1	1983	9	9	9	4	4	4	9	0	48	40
1071	1	2000	-	-	-	-	-	-	-	0	0	23
1072	1	1976	-	-	-	-	-	-	-	0	0	47
1073	1	1978	-	-	-	-	-	-	-	0	0	45
1074	1	1996	-	-	-	-	-	-	-	0	0	27
1075	1	1979	-	-	-	-	-	-	-	0	0	44
1076	1	1975	-	-	-	-	-	-	-	0	0	48
1077	1	1976	4	4	-	-	-	-	-	0	8	47
1078	2	2002	-	-	-	-	-	-	-	0	0	21
1079	1	1977	9	9	-	-	-	-	-	0	18	46
1080	1	2000	-	-	-	-	-	-	-	0	0	23
1081	1	1987	-	-	-	-	-	-	-	0	0	36
1082	1	1975	-	-	-	-	-	-	-	0	0	48
1083	1	1974	-	-	-	-	-	-	-	0	0	49
1084	1	1992	-	-	-	-	-	-	-	0	0	31
1085	1	1985	-	-	-	-	-	-	-	0	0	38
1086	1	2002	-	-	-	-	-	-	-	0	0	21
1087	1	2001	-	-	-	-	-	-	-	0	0	22
1088	2	1992	-	-	-	-	-	-	-	0	0	31
1089	1	1976	9	-	-	-	-	-	-	0	9	47
1090	1	1979	4	4	4	-	-	-	-	1	12	44
1091	1	1997	-	-	-	-	-	-	-	0	0	26
1092	1	1995	-	-	-	-	-	-	-	0	0	28
1093	1	1973	-	-	-	-	-	-	-	0	0	50
1094	1	1979	9	-	-	-	-	-	-	1	9	44
1095	1	2002	-	-	-	-	-	-	-	0	0	21
1096	1	1992	9	-	-	-	-	-	-	1	9	31
1097	1	2002	-	-	-	-	-	-	-	0	0	21
1098	1	1982	-	-	-	-	-	-	-	0	0	41
1099	1	1984	-	-	-	-	-	-	-	0	0	39
1100	1	1981	-	-	-	-	-	-	-	0	0	42
1101	1	1988	-	-	-	-	-	-	-	0	0	35
1102	1	1982	6.25	-	-	-	-	-	-	1	6.25	41
1103	1	2004	-	-	-	-	-	-	-	0	0	19
1104	1	1976	-	-	-	-	-	-	-	0	0	47
1105	1	1996	-	-	-	-	-	-	-	0	0	27
1106	1	1980	-	-	-	-	-	-	-	0	0	43
1107	1	1970	0	0	-	-	-	-	-	1	0	53
1108	1	1988	-	-	-	-	-	-	-	0	0	35
1109	1	1965	0	0	4	4	9	-	-	1	17	58
1110	1	1974	9	9	9	9	-	-	-	0	36	49
1111	1	2003	-	-	-	-	-	-	-	0	0	20
1112	2	1994	4	4	4	4	4	4	1	0	25	29
1113	1	1971	-	-	-	-	-	-	-	0	0	52
1114	1	1970	-	-	-	-	-	-	-	0	0	53
1115	1	1989	-	-	-	-	-	-	-	0	0	34
1116	1	1985	-	-	-	-	-	-	-	0	0	38
1117	1	1990	-	-	-	-	-	-	-	0	0	33
1118	1	1983	9	-	-	-	-	-	-	0	9	40
1119	2	2002	-	-	-	-	-	-	-	0	0	21
1120	1	1999	-	-	-	-	-	-	-	0	0	24
1121	1	1982	-	-	-	-	-	-	-	0	0	41
1122	1	1986	-	-	-	-	-	-	-	0	0	37
1123	1	1991	-	-	-	-	-	-	-	0	0	32
1124	1	1978	-	-	-	-	-	-	-	0	0	45
1125	1	2002	-	-	-	-	-	-	-	0	0	21
1126	1	1994	4	-	-	-	-	-	-	0	4	29
1127	1	1979	-	-	-	-	-	-	-	0	0	44
1128	1	1978	9	4	-	-	-	-	-	1	13	45
1129	1	1977	-	-	-	-	-	-	-	0	0	46
1130	1	1964	-	-	-	-	-	-	-	0	0	59
1131	1	1967	4	4	-	-	-	-	-	0	8	56
1132	1	1977	-	-	-	-	-	-	-	1	0	46
1133	1	2003	-	-	-	-	-	-	-	0	0	20
1134	1	1972	-	-	-	-	-	-	-	0	0	51
1135	1	1980	-	-	-	-	-	-	-	0	0	43
1136	1	1984	9	9	9	-	-	-	-	0	27	39
1137	1	1978	-	-	-	-	-	-	-	0	0	45
1138	1	1976	-	-	-	-	-	-	-	0	0	47
1139	1	1971	0	0	0	0	-	-	-	1	0	52
1140	1	2001	-	-	-	-	-	-	-	0	0	22
1141	2	1995	4	4	1	-	-	-	-	1	9	28
1142	1	1986	9	-	-	-	-	-	-	0	9	37
1143	1	1982	-	-	-	-	-	-	-	0	0	41
1144	1	1981	-	-	-	-	-	-	-	0	0	42
1145	1	1966	-	-	-	-	-	-	-	0	0	57
1146	1	1985	-	-	-	-	-	-	-	0	0	38
1147	1	2002	-	-	-	-	-	-	-	0	0	21
1148	1	1973	9	-	-	-	-	-	-	0	9	50
1149	1	1980	9	9	9	9	-	-	-	1	36	43
1150	1	1993	9	-	-	-	-	-	-	1	9	30
1151	1	1995	-	-	-	-	-	-	-	0	0	28
1152	1	1994	-	-	-	-	-	-	-	0	0	29
1153	1	1963	-	-	-	-	-	-	-	0	0	60
1154	1	2002	-	-	-	-	-	-	-	0	0	21
1155	1	1979	9	1	0	4	9	4	-	1	27	44
1156	1	1973	-	-	-	-	-	-	-	0	0	50
1157	1	1995	-	-	-	-	-	-	-	0	0	28
1158	1	1986	-	-	-	-	-	-	-	0	0	37
1159	1	1965	-	-	-	-	-	-	-	0	0	58
1160	1	2002	-	-	-	-	-	-	-	0	0	21
1161	1	1977	9	-	-	-	-	-	-	0	9	46
1162	1	1977	-	-	-	-	-	-	-	0	0	46
1163	1	1965	-	-	-	-	-	-	-	0	0	58
1164	1	1967	-	-	-	-	-	-	-	0	0	56
1165	2	1997	9	-	-	-	-	-	-	0	9	26
1166	1	2000	-	-	-	-	-	-	-	0	0	23
1167	1	1972	-	-	-	-	-	-	-	0	0	51
1168	1	1991	-	-	-	-	-	-	-	0	0	32
1169	1	1973	-	-	-	-	-	-	-	0	0	50
1170	1	1981	-	-	-	-	-	-	-	0	0	42
1171	1	2003	-	-	-	-	-	-	-	0	0	20
1172	1	1977	9	-	-	-	-	-	-	1	9	46
1173	1	1972	-	-	-	-	-	-	-	0	0	51
1174	1	1975	-	-	-	-	-	-	-	0	0	48
1175	1	1979	-	-	-	-	-	-	-	0	0	44
1176	1	1992	-	-	-	-	-	-	-	0	0	31
1177	2	1989	-	-	-	-	-	-	-	0	0	34
1178	1	2000	-	-	-	-	-	-	-	0	0	23
1179	2	1991	9	-	-	-	-	-	-	0	9	32
1180	1	1997	-	-	-	-	-	-	-	0	0	26
1181	1	1977	9	-	-	-	-	-	-	0	9	46
1182	2	1993	9	-	-	-	-	-	-	0	9	30
1183	1	2003	-	-	-	-	-	-	-	0	0	20
1184	1	1974	-	-	-	-	-	-	-	0	0	49
1185	1	1994	-	-	-	-	-	-	-	0	0	29
1186	1	1976	-	-	-	-	-	-	-	0	0	47
1187	1	1984	-	-	-	-	-	-	-	0	0	39
1188	2	2002	-	-	-	-	-	-	-	0	0	21
1189	1	1996	-	-	-	-	-	-	-	0	0	27
1190	1	1978	-	-	-	-	-	-	-	0	0	45
1191	1	1978	-	-	-	-	-	-	-	0	0	45
1192	1	1969	-	-	-	-	-	-	-	0	0	54
1193	1	1978	-	-	-	-	-	-	-	0	0	45
1194	1	1995	-	-	-	-	-	-	-	0	0	28
1195	1	2003	-	-	-	-	-	-	-	0	0	20
1196	1	1965	-	-	-	-	-	-	-	0	0	58
1197	2	1995	-	-	-	-	-	-	-	0	0	28
1198	1	1975	-	-	-	-	-	-	-	0	0	48
1199	1	1987	-	-	-	-	-	-	-	0	0	36
1200	1	1970	-	-	-	-	-	-	-	0	0	53
1201	1	1999	-	-	-	-	-	-	-	0	0	24
1202	2	1997	-	-	-	-	-	-	-	0	0	26
1203	2	1996	-	-	-	-	-	-	-	1	0	27
1204	1	1979	-	-	-	-	-	-	-	0	0	44
1205	1	1997	-	-	-	-	-	-	-	0	0	26
1206	2	2003	-	-	-	-	-	-	-	0	0	20
1207	1	1979	-	-	-	-	-	-	-	1	0	44
1208	1	1977	-	-	-	-	-	-	-	0	0	46
1209	1	2002	-	-	-	-	-	-	-	0	0	21
1210	1	1998	-	-	-	-	-	-	-	1	0	25
1211	1	1983	-	-	-	-	-	-	-	0	0	40
1212	1	1974	-	-	-	-	-	-	-	0	0	49
1213	1	1995	-	-	-	-	-	-	-	0	0	28
1214	1	2003	-	-	-	-	-	-	-	0	0	20
1215	1	1993	-	-	-	-	-	-	-	0	0	30
1216	1	2001	-	-	-	-	-	-	-	0	0	22
1217	1	1980	-	-	-	-	-	-	-	0	0	43
1218	1	1966	-	-	-	-	-	-	-	0	0	57
1219	1	2003	-	-	-	-	-	-	-	0	0	20
1220	1	1981	-	-	-	-	-	-	-	0	0	42
1221	1	1979	-	-	-	-	-	-	-	0	0	44
1222	2	2003	-	-	-	-	-	-	-	0	0	20
1223	1	1985	-	-	-	-	-	-	-	0	0	38
1224	1	1965	-	-	-	-	-	-	-	0	0	58
1225	1	2002	-	-	-	-	-	-	-	0	0	21
1226	1	1989	-	-	-	-	-	-	-	1	0	34
1227	2	2002	-	-	-	-	-	-	-	0	0	21
1228	1	1975	-	-	-	-	-	-	-	0	0	48
1229	1	1975	-	-	-	-	-	-	-	0	0	48
1230	1	2002	-	-	-	-	-	-	-	0	0	21
1231	1	1981	-	-	-	-	-	-	-	0	0	42
1232	1	1972	-	-	-	-	-	-	-	0	0	51
1233	1	2003	-	-	-	-	-	-	-	0	0	20
1234	1	2003	-	-	-	-	-	-	-	0	0	20
1235	1	1975	-	-	-	-	-	-	-	0	0	48
1236	1	2001	-	-	-	-	-	-	-	0	0	22
1237	1	2004	-	-	-	-	-	-	-	0	0	19
1238	1	1970	-	-	-	-	-	-	-	0	0	53
1239	1	2002	-	-	-	-	-	-	-	0	0	21
1240	1	1997	4	4	0	-	-	-	-	0	8	26
1241	1	1986	-	-	-	-	-	-	-	0	0	37
1242	1	2003	-	-	-	-	-	-	-	0	0	20
1243	1	1979	-	-	-	-	-	-	-	0	0	44
1244	1	2004	-	-	-	-	-	-	-	0	0	19
1245	1	1985	-	-	-	-	-	-	-	0	0	38
1246	1	2003	-	-	-	-	-	-	-	0	0	20
1247	1	1982	-	-	-	-	-	-	-	0	0	41
1248	1	2003	-	-	-	-	-	-	-	0	0	20
1249	1	2001	-	-	-	-	-	-	-	0	0	22
1250	1	1999	-	-	-	-	-	-	-	0	0	24
1251	2	2001	-	-	-	-	-	-	-	0	0	22
1252	1	1993	-	-	-	-	-	-	-	0	0	30
1253	1	2003	-	-	-	-	-	-	-	0	0	20
1254	1	1997	-	-	-	-	-	-	-	0	0	26
1255	1	1975	-	-	-	-	-	-	-	0	0	48
1256	2	2002	-	-	-	-	-	-	-	0	0	21
1257	1	1983	-	-	-	-	-	-	-	0	0	40
1258	1	2003	-	-	-	-	-	-	-	0	0	20
1259	2	1999	-	-	-	-	-	-	-	0	0	24
1260	1	1975	-	-	-	-	-	-	-	0	0	48
1261	2	2003	-	-	-	-	-	-	-	0	0	20
1262	1	1988	-	-	-	-	-	-	-	0	0	35
1263	1	2003	-	-	-	-	-	-	-	0	0	20
1264	1	1977	-	-	-	-	-	-	-	0	0	46
1265	1	1997	-	-	-	-	-	-	-	0	0	26
1266	1	1988	-	-	-	-	-	-	-	0	0	35
1267	1	2001	-	-	-	-	-	-	-	0	0	22
1268	1	2000	-	-	-	-	-	-	-	0	0	23
1269	1	1997	-	-	-	-	-	-	-	0	0	26
1270	2	2001	-	-	-	-	-	-	-	0	0	22
1271	1	1977	-	-	-	-	-	-	-	0	0	46
1272	1	2002	-	-	-	-	-	-	-	0	0	21
1273	1	1983	-	-	-	-	-	-	-	0	0	40
1274	1	1983	-	-	-	-	-	-	-	0	0	40
1275	1	2002	-	-	-	-	-	-	-	0	0	21
1276	1	2001	-	-	-	-	-	-	-	0	0	22
1277	1	1980	-	-	-	-	-	-	-	0	0	43
1278	1	1991	-	-	-	-	-	-	-	0	0	32
1279	1	2003	-	-	-	-	-	-	-	0	0	20
1280	2	1997	-	-	-	-	-	-	-	0	0	26
1281	1	2003	-	-	-	-	-	-	-	0	0	20
1282	1	2002	-	-	-	-	-	-	-	0	0	21
1283	1	1990	-	-	-	-	-	-	-	0	0	33
1284	1	1991	-	-	-	-	-	-	-	0	0	32
1285	1	2002	-	-	-	-	-	-	-	0	0	21
1286	1	1974	-	-	-	-	-	-	-	0	0	49
1287	1	2001	-	-	-	-	-	-	-	0	0	22
1288	1	1985	-	-	-	-	-	-	-	0	0	38
1289	1	2001	-	-	-	-	-	-	-	0	0	22
1290	1	1983	-	-	-	-	-	-	-	0	0	40
1291	1	2002	-	-	-	-	-	-	-	0	0	21
1292	1	1994	-	-	-	-	-	-	-	0	0	29
1293	1	2001	-	-	-	-	-	-	-	0	0	22
1294	1	1993	-	-	-	-	-	-	-	0	0	30
1295	1	2003	-	-	-	-	-	-	-	0	0	20
1296	1	2002	-	-	-	-	-	-	-	0	0	21
1297	1	1989	-	-	-	-	-	-	-	0	0	34
1298	1	2000	-	-	-	-	-	-	-	0	0	23
1299	1	2002	-	-	-	-	-	-	-	0	0	21
1300	1	2001	-	-	-	-	-	-	-	0	0	22
1301	1	2001	-	-	-	-	-	-	-	0	0	22
1302	2	2002	-	-	-	-	-	-	-	0	0	21
1303	1	2004	-	-	-	-	-	-	-	0	0	19
1304	2	2002	-	-	-	-	-	-	-	0	0	21
1305	1	2002	-	-	-	-	-	-	-	0	0	21
1306	2	2003	-	-	-	-	-	-	-	0	0	20
1307	1	2003	-	-	-	-	-	-	-	0	0	20
1308	2	2003	-	-	-	-	-	-	-	0	0	20
1309	1	2002	-	-	-	-	-	-	-	0	0	21
1310	1	2001	-	-	-	-	-	-	-	0	0	22
1311	1	2004	-	-	-	-	-	-	-	0	0	19
1312	2	2002	-	-	-	-	-	-	-	0	0	21
1313	2	2003	-	-	-	-	-	-	-	0	0	20
1314	1	2002	-	-	-	-	-	-	-	0	0	21
1315	1	2003	-	-	-	-	-	-	-	0	0	20
1316	2	2002	-	-	-	-	-	-	-	0	0	21
1317	1	2001	-	-	-	-	-	-	-	0	0	22
1318	1	2002	-	-	-	-	-	-	-	0	0	21
1319	1	2003	-	-	-	-	-	-	-	0	0	20
1320	2	2002	-	-	-	-	-	-	-	0	0	21
1321	1	2004	-	-	-	-	-	-	-	0	0	19
1322	1	2002	-	-	-	-	-	-	-	0	0	21
1323	1	2001	-	-	-	-	-	-	-	0	0	22
1324	1	2002	0	4	4	-	-	-	-	0	8	21
1325	1	2002	-	-	-	-	-	-	-	0	0	21
1326	1	2002	-	-	-	-	-	-	-	0	0	21
1327	1	2002	-	-	-	-	-	-	-	0	0	21
1328	1	2003	-	-	-	-	-	-	-	0	0	20
1329	2	2003	-	-	-	-	-	-	-	0	0	20
1330	1	2002	-	-	-	-	-	-	-	0	0	21
1331	1	2003	-	-	-	-	-	-	-	0	0	20
1332	1	2003	-	-	-	-	-	-	-	0	0	20
1333	1	2001	-	-	-	-	-	-	-	0	0	22
1334	1	2003	-	-	-	-	-	-	-	0	0	20
1335	1	2003	-	-	-	-	-	-	-	0	0	20
1336	1	2003	-	-	-	-	-	-	-	0	0	20
1337	1	2002	-	-	-	-	-	-	-	0	0	21
1338	1	2002	-	-	-	-	-	-	-	0	0	21
1339	1	2003	-	-	-	-	-	-	-	0	0	20
1340	1	2000	-	-	-	-	-	-	-	0	0	23
1341	2	2003	-	-	-	-	-	-	-	0	0	20
1342	1	2001	-	-	-	-	-	-	-	0	0	22
1343	2	2000	-	-	-	-	-	-	-	0	0	23
1344	1	2003	-	-	-	-	-	-	-	0	0	20
1345	1	2003	-	-	-	-	-	-	-	0	0	20
1346	1	2002	-	-	-	-	-	-	-	0	0	21
1347	1	2003	-	-	-	-	-	-	-	0	0	20
1348	1	2003	-	-	-	-	-	-	-	0	0	20
1349	1	2002	-	-	-	-	-	-	-	0	0	21
1350	1	1980	-	-	-	-	-	-	-	0	0	43
1351	1	1999	-	-	-	-	-	-	-	0	0	24
1352	1	1975	-	-	-	-	-	-	-	0	0	48
1353	1	1993	-	-	-	-	-	-	-	0	0	30
1354	1	1978	-	-	-	-	-	-	-	0	0	45
1355	1	1985	-	-	-	-	-	-	-	0	0	38
	sex coding	1=male
		2= female
	IgG_positivity	0=negative
		1=positive

## Sheet: Travel_history_country_level
Sample	Country_1	Country_2	Country_3	Country_4	Country_5	Country_6	Country_7
1	3	-	-	-	-	-	-		Note: Numeric values indicate country codes corresponding to the country list reported in column COUNTRY_ID of the sheet “Country_risk_classification”
2	-	-	-	-	-	-	-
3	8	-	-	-	-	-	-
4	8	-	-	-	-	-	-
5	8	-	-	-	-	-	-
6	-	-	-	-	-	-	-
7	-	-	-	-	-	-	-
8	-	-	-	-	-	-	-
9	-	-	-	-	-	-	-
10	-	-	-	-	-	-	-
11	-	-	-	-	-	-	-
12	-	-	-	-	-	-	-
13	-	-	-	-	-	-	-
14	-	-	-	-	-	-	-
15	-	-	-	-	-	-	-
16	-	-	-	-	-	-	-
17	-	-	-	-	-	-	-
18	-	-	-	-	-	-	-
19	-	-	-	-	-	-	-
20	-	-	-	-	-	-	-
21	-	-	-	-	-	-	-
22	-	-	-	-	-	-	-
23	-	-	-	-	-	-	-
24	-	-	-	-	-	-	-
25	-	-	-	-	-	-	-
26	-	-	-	-	-	-	-
27	-	-	-	-	-	-	-
28	-	-	-	-	-	-	-
29	-	-	-	-	-	-	-
30	-	-	-	-	-	-	-
31	-	-	-	-	-	-	-
32	-	-	-	-	-	-	-
33	-	-	-	-	-	-	-
34	-	-	-	-	-	-	-
35	-	-	-	-	-	-	-
36	-	-	-	-	-	-	-
37	-	-	-	-	-	-	-
38	-	-	-	-	-	-	-
39	60	-	-	-	-	-	-
40	8	-	-	-	-	-	-
41	-	-	-	-	-	-	-
42	-	-	-	-	-	-	-
43	-	-	-	-	-	-	-
44	8	-	-	-	-	-	-
45	-	-	-	-	-	-	-
46	-	-	-	-	-	-	-
47	-	-	-	-	-	-	-
48	-	-	-	-	-	-	-
49	-	-	-	-	-	-	-
50	-	-	-	-	-	-	-
51	-	-	-	-	-	-	-
52	-	-	-	-	-	-	-
53	-	-	-	-	-	-	-
54	-	-	-	-	-	-	-
55	-	-	-	-	-	-	-
56	-	-	-	-	-	-	-
57	-	-	-	-	-	-	-
58	-	-	-	-	-	-	-
59	-	-	-	-	-	-	-
60	-	-	-	-	-	-	-
61	-	-	-	-	-	-	-
62	-	-	-	-	-	-	-
63	-	-	-	-	-	-	-
64	-	-	-	-	-	-	-
65	-	-	-	-	-	-	-
66	-	-	-	-	-	-	-
67	-	-	-	-	-	-	-
68	-	-	-	-	-	-	-
69	-	-	-	-	-	-	-
70	8	-	-	-	-	-	-
71	-	-	-	-	-	-	-
72	-	-	-	-	-	-	-
73	-	-	-	-	-	-	-
74	-	-	-	-	-	-	-
75	-	-	-	-	-	-	-
76	-	-	-	-	-	-	-
77	-	-	-	-	-	-	-
78	-	-	-	-	-	-	-
79	-	-	-	-	-	-	-
80	-	-	-	-	-	-	-
81	-	-	-	-	-	-	-
82	-	-	-	-	-	-	-
83	-	-	-	-	-	-	-
84	-	-	-	-	-	-	-
85	-	-	-	-	-	-	-
86	-	-	-	-	-	-	-
87	-	-	-	-	-	-	-
88	-	-	-	-	-	-	-
89	-	-	-	-	-	-	-
90	-	-	-	-	-	-	-
91	-	-	-	-	-	-	-
92	8	21	42	23	19	35	34
93	-	-	-	-	-	-	-
94	-	-	-	-	-	-	-
95	-	-	-	-	-	-	-
96	-	-	-	-	-	-	-
97	-	-	-	-	-	-	-
98	-	-	-	-	-	-	-
99	-	-	-	-	-	-	-
100	-	-	-	-	-	-	-
101	-	-	-	-	-	-	-
102	-	-	-	-	-	-	-
103	-	-	-	-	-	-	-
104	-	-	-	-	-	-	-
105	-	-	-	-	-	-	-
106	-	-	-	-	-	-	-
107	-	-	-	-	-	-	-
108	-	-	-	-	-	-	-
109	-	-	-	-	-	-	-
110	-	-	-	-	-	-	-
111	-	-	-	-	-	-	-
112	-	-	-	-	-	-	-
113	-	-	-	-	-	-	-
114	-	-	-	-	-	-	-
115	-	-	-	-	-	-	-
116	-	-	-	-	-	-	-
117	-	-	-	-	-	-	-
118	66	-	-	-	-	-	-
119	-	-	-	-	-	-	-
120	-	-	-	-	-	-	-
121	-	-	-	-	-	-	-
122	66	-	-	-	-	-	-
123	-	-	-	-	-	-	-
124	7	-	-	-	-	-	-
125	-	-	-	-	-	-	-
126	-	-	-	-	-	-	-
127	-	-	-	-	-	-	-
128	-	-	-	-	-	-	-
129	-	-	-	-	-	-	-
130	-	-	-	-	-	-	-
131	-	-	-	-	-	-	-
132	-	-	-	-	-	-	-
133	-	-	-	-	-	-	-
134	-	-	-	-	-	-	-
135	-	-	-	-	-	-	-
136	-	-	-	-	-	-	-
137	-	-	-	-	-	-	-
138	-	-	-	-	-	-	-
139	-	-	-	-	-	-	-
140	-	-	-	-	-	-	-
141	-	-	-	-	-	-	-
142	-	-	-	-	-	-	-
143	-	-	-	-	-	-	-
144	-	-	-	-	-	-	-
145	-	-	-	-	-	-	-
146	-	-	-	-	-	-	-
147	-	-	-	-	-	-	-
148	-	-	-	-	-	-	-
149	-	-	-	-	-	-	-
150	-	-	-	-	-	-	-
151	-	-	-	-	-	-	-
152	-	-	-	-	-	-	-
153	-	-	-	-	-	-	-
154	-	-	-	-	-	-	-
155	-	-	-	-	-	-	-
156	-	-	-	-	-	-	-
157	-	-	-	-	-	-	-
158	-	-	-	-	-	-	-
159	-	-	-	-	-	-	-
160	-	-	-	-	-	-	-
161	-	-	-	-	-	-	-
162	-	-	-	-	-	-	-
163	-	-	-	-	-	-	-
164	-	-	-	-	-	-	-
165	-	-	-	-	-	-	-
166	-	-	-	-	-	-	-
167	-	-	-	-	-	-	-
168	-	-	-	-	-	-	-
169	-	-	-	-	-	-	-
170	-	-	-	-	-	-	-
171	-	-	-	-	-	-	-
172	-	-	-	-	-	-	-
173	-	-	-	-	-	-	-
174	-	-	-	-	-	-	-
175	-	-	-	-	-	-	-
176	-	-	-	-	-	-	-
177	-	-	-	-	-	-	-
178	-	-	-	-	-	-	-
179	-	-	-	-	-	-	-
180	-	-	-	-	-	-	-
181	-	-	-	-	-	-	-
182	-	-	-	-	-	-	-
183	-	-	-	-	-	-	-
184	-	-	-	-	-	-	-
185	-	-	-	-	-	-	-
186	-	-	-	-	-	-	-
187	-	-	-	-	-	-	-
188	-	-	-	-	-	-	-
189	-	-	-	-	-	-	-
190	-	-	-	-	-	-	-
191	-	-	-	-	-	-	-
192	-	-	-	-	-	-	-
193	-	-	-	-	-	-	-
194	-	-	-	-	-	-	-
195	-	-	-	-	-	-	-
196	-	-	-	-	-	-	-
197	-	-	-	-	-	-	-
198	-	-	-	-	-	-	-
199	-	-	-	-	-	-	-
200	-	-	-	-	-	-	-
201	-	-	-	-	-	-	-
202	-	-	-	-	-	-	-
203	-	-	-	-	-	-	-
204	-	-	-	-	-	-	-
205	-	-	-	-	-	-	-
206	9	1	11	-	-	-	-
207	-	-	-	-	-	-	-
208	52	-	-	-	-	-	-
209	-	-	-	-	-	-	-
210	-	-	-	-	-	-	-
211	-	-	-	-	-	-	-
212	-	-	-	-	-	-	-
213	-	-	-	-	-	-	-
214	-	-	-	-	-	-	-
215	-	-	-	-	-	-	-
216	-	-	-	-	-	-	-
217	-	-	-	-	-	-	-
218	-	-	-	-	-	-	-
219	-	-	-	-	-	-	-
220	-	-	-	-	-	-	-
221	-	-	-	-	-	-	-
222	-	-	-	-	-	-	-
223	-	-	-	-	-	-	-
224	-	-	-	-	-	-	-
225	-	-	-	-	-	-	-
226	-	-	-	-	-	-	-
227	-	-	-	-	-	-	-
228	-	-	-	-	-	-	-
229	-	-	-	-	-	-	-
230	-	-	-	-	-	-	-
231	-	-	-	-	-	-	-
232	-	-	-	-	-	-	-
233	-	-	-	-	-	-	-
234	-	-	-	-	-	-	-
235	-	-	-	-	-	-	-
236	-	-	-	-	-	-	-
237	-	-	-	-	-	-	-
238	-	-	-	-	-	-	-
239	-	-	-	-	-	-	-
240	-	-	-	-	-	-	-
241	-	-	-	-	-	-	-
242	-	-	-	-	-	-	-
243	-	-	-	-	-	-	-
244	-	-	-	-	-	-	-
245	-	-	-	-	-	-	-
246	-	-	-	-	-	-	-
247	-	-	-	-	-	-	-
248	-	-	-	-	-	-	-
249	-	-	-	-	-	-	-
250	-	-	-	-	-	-	-
251	-	-	-	-	-	-	-
252	-	-	-	-	-	-	-
253	-	-	-	-	-	-	-
254	-	-	-	-	-	-	-
255	-	-	-	-	-	-	-
256	-	-	-	-	-	-	-
257	-	-	-	-	-	-	-
258	-	-	-	-	-	-	-
259	-	-	-	-	-	-	-
260	-	-	-	-	-	-	-
261	-	-	-	-	-	-	-
262	-	-	-	-	-	-	-
263	-	-	-	-	-	-	-
264	-	-	-	-	-	-	-
265	-	-	-	-	-	-	-
266	-	-	-	-	-	-	-
267	-	-	-	-	-	-	-
268	-	-	-	-	-	-	-
269	-	-	-	-	-	-	-
270	-	-	-	-	-	-	-
271	-	-	-	-	-	-	-
272	-	-	-	-	-	-	-
273	-	-	-	-	-	-	-
274	-	-	-	-	-	-	-
275	-	-	-	-	-	-	-
276	-	-	-	-	-	-	-
277	-	-	-	-	-	-	-
278	-	-	-	-	-	-	-
279	-	-	-	-	-	-	-
280	-	-	-	-	-	-	-
281	-	-	-	-	-	-	-
282	-	-	-	-	-	-	-
283	-	-	-	-	-	-	-
284	-	-	-	-	-	-	-
285	-	-	-	-	-	-	-
286	-	-	-	-	-	-	-
287	-	-	-	-	-	-	-
288	-	-	-	-	-	-	-
289	-	-	-	-	-	-	-
290	-	-	-	-	-	-	-
291	-	-	-	-	-	-	-
292	-	-	-	-	-	-	-
293	-	-	-	-	-	-	-
294	-	-	-	-	-	-	-
295	-	-	-	-	-	-	-
296	-	-	-	-	-	-	-
297	-	-	-	-	-	-	-
298	-	-	-	-	-	-	-
299	-	-	-	-	-	-	-
300	-	-	-	-	-	-	-
301	-	-	-	-	-	-	-
302	-	-	-	-	-	-	-
303	-	-	-	-	-	-	-
304	-	-	-	-	-	-	-
305	-	-	-	-	-	-	-
306	-	-	-	-	-	-	-
307	-	-	-	-	-	-	-
308	-	-	-	-	-	-	-
309	-	-	-	-	-	-	-
310	-	-	-	-	-	-	-
311	-	-	-	-	-	-	-
312	-	-	-	-	-	-	-
313	-	-	-	-	-	-	-
314	-	-	-	-	-	-	-
315	-	-	-	-	-	-	-
316	-	-	-	-	-	-	-
317	-	-	-	-	-	-	-
318	-	-	-	-	-	-	-
319	-	-	-	-	-	-	-
320	-	-	-	-	-	-	-
321	-	-	-	-	-	-	-
322	-	-	-	-	-	-	-
323	-	-	-	-	-	-	-
324	-	-	-	-	-	-	-
325	-	-	-	-	-	-	-
326	-	-	-	-	-	-	-
327	-	-	-	-	-	-	-
328	-	-	-	-	-	-	-
329	-	-	-	-	-	-	-
330	-	-	-	-	-	-	-
331	-	-	-	-	-	-	-
332	66	-	-	-	-	-	-
333	-	-	-	-	-	-	-
334	-	-	-	-	-	-	-
335	-	-	-	-	-	-	-
336	-	-	-	-	-	-	-
337	-	-	-	-	-	-	-
338	-	-	-	-	-	-	-
339	-	-	-	-	-	-	-
340	-	-	-	-	-	-	-
341	-	-	-	-	-	-	-
342	-	-	-	-	-	-	-
343	-	-	-	-	-	-	-
344	-	-	-	-	-	-	-
345	-	-	-	-	-	-	-
346	-	-	-	-	-	-	-
347	-	-	-	-	-	-	-
348	-	-	-	-	-	-	-
349	-	-	-	-	-	-	-
350	-	-	-	-	-	-	-
351	-	-	-	-	-	-	-
352	-	-	-	-	-	-	-
353	-	-	-	-	-	-	-
354	-	-	-	-	-	-	-
355	-	-	-	-	-	-	-
356	-	-	-	-	-	-	-
357	-	-	-	-	-	-	-
358	-	-	-	-	-	-	-
359	-	-	-	-	-	-	-
360	-	-	-	-	-	-	-
361	-	-	-	-	-	-	-
362	-	-	-	-	-	-	-
363	-	-	-	-	-	-	-
364	-	-	-	-	-	-	-
365	-	-	-	-	-	-	-
366	7	-	-	-	-	-	-
367	-	-	-	-	-	-	-
368	-	-	-	-	-	-	-
369	-	-	-	-	-	-	-
370	-	-	-	-	-	-	-
371	-	-	-	-	-	-	-
372	-	-	-	-	-	-	-
373	-	-	-	-	-	-	-
374	8	-	-	-	-	-	-
375	-	-	-	-	-	-	-
376	-	-	-	-	-	-	-
377	-	-	-	-	-	-	-
378	-	-	-	-	-	-	-
379	-	-	-	-	-	-	-
380	-	-	-	-	-	-	-
381	-	-	-	-	-	-	-
382	8	9	-	-	-	-	-
383	11	-	-	-	-	-	-
384	41	26	33	13	-	-	-
385	-	-	-	-	-	-	-
386	-	-	-	-	-	-	-
387	8	-	-	-	-	-	-
388	-	-	-	-	-	-	-
389	-	-	-	-	-	-	-
390	56	46	58	-	-	-	-
391	-	-	-	-	-	-	-
392	-	-	-	-	-	-	-
393	42	8	18	23	-	-	-
394	8	40	9	1	-	-	-
395	66	10	8	-	-	-	-
396	-	-	-	-	-	-	-
397	-	-	-	-	-	-	-
398	8	10	-	-	-	-	-
399	-	-	-	-	-	-	-
400	-	-	-	-	-	-	-
401	8	21	30	-	-	-	-
402	61	-	-	-	-	-	-
403	8	4	2	13	-	-	-
404	-	-	-	-	-	-	-
405	-	-	-	-	-	-	-
406	-	-	-	-	-	-	-
407	-	-	-	-	-	-	-
408	-	-	-	-	-	-	-
409	-	-	-	-	-	-	-
410	-	-	-	-	-	-	-
411	-	-	-	-	-	-	-
412	-	-	-	-	-	-	-
413	-	-	-	-	-	-	-
414	59	-	-	-	-	-	-
415	-	-	-	-	-	-	-
416	-	-	-	-	-	-	-
417	-	-	-	-	-	-	-
418	-	-	-	-	-	-	-
419	-	-	-	-	-	-	-
420	-	-	-	-	-	-	-
421	8	-	-	-	-	-	-
422	-	-	-	-	-	-	-
423	-	-	-	-	-	-	-
424	-	-	-	-	-	-	-
425	-	-	-	-	-	-	-
426	-	-	-	-	-	-	-
427	25	3	-	-	-	-	-
428	-	-	-	-	-	-	-
429	9	1	-	-	-	-	-
430	-	-	-	-	-	-	-
431	34	25	19	35	-	-	-
432	8	21	42	-	-	-	-
433	-	-	-	-	-	-	-
434	-	-	-	-	-	-	-
435	-	-	-	-	-	-	-
436	8	21	42	-	-	-	-
437	8	-	-	-	-	-	-
438	-	-	-	-	-	-	-
439	4	-	-	-	-	-	-
440	-	-	-	-	-	-	-
441	-	-	-	-	-	-	-
442	-	-	-	-	-	-	-
443	-	-	-	-	-	-	-
444	-	-	-	-	-	-	-
445	-	-	-	-	-	-	-
446	-	-	-	-	-	-	-
447	-	-	-	-	-	-	-
448	-	-	-	-	-	-	-
449	-	-	-	-	-	-	-
450	-	-	-	-	-	-	-
451	-	-	-	-	-	-	-
452	-	-	-	-	-	-	-
453	-	-	-	-	-	-	-
454	-	-	-	-	-	-	-
455	-	-	-	-	-	-	-
456	-	-	-	-	-	-	-
457	19	-	-	-	-	-	-
458	-	-	-	-	-	-	-
459	-	-	-	-	-	-	-
460	-	-	-	-	-	-	-
461	-	-	-	-	-	-	-
462	18	42	30	11	-	-	-
463	8	-	-	-	-	-	-
464	-	-	-	-	-	-	-
465	-	-	-	-	-	-	-
466	33	-	-	-	-	-	-
467	-	-	-	-	-	-	-
468	-	-	-	-	-	-	-
469	8	-	-	-	-	-	-
470	-	-	-	-	-	-	-
471	-	-	-	-	-	-	-
472	-	-	-	-	-	-	-
473	-	-	-	-	-	-	-
474	13	-	-	-	-	-	-
475	-	-	-	-	-	-	-
476	-	-	-	-	-	-	-
477	-	-	-	-	-	-	-
478	-	-	-	-	-	-	-
479	-	-	-	-	-	-	-
480	10	-	-	-	-	-	-
481	8	-	-	-	-	-	-
482	8	21	-	-	-	-	-
483	-	-	-	-	-	-	-
484	-	-	-	-	-	-	-
485	-	-	-	-	-	-	-
486	-	-	-	-	-	-	-
487	-	-	-	-	-	-	-
488	-	-	-	-	-	-	-
489	-	-	-	-	-	-	-
490	8	-	-	-	-	-	-
491	-	-	-	-	-	-	-
492	65	-	-	-	-	-	-
493	6	7	8	1	9	10	-
494	-	-	-	-	-	-	-
495	11	24	-	-	-	-	-
496	19	25	-	-	-	-	-
497	-	-	-	-	-	-	-
498	-	-	-	-	-	-	-
499	-	-	-	-	-	-	-
500	50	1	9	-	-	-	-
501	10	17	-	-	-	-	-
502	-	-	-	-	-	-	-
503	-	-	-	-	-	-	-
504	15	-	-	-	-	-	-
505	-	-	-	-	-	-	-
506	-	-	-	-	-	-	-
507	-	-	-	-	-	-	-
508	-	-	-	-	-	-	-
509	11	28	-	-	-	-	-
510	-	-	-	-	-	-	-
511	-	-	-	-	-	-	-
512	8	-	-	-	-	-	-
513	-	-	-	-	-	-	-
514	30	18	-	-	-	-	-
515	8	41	21	-	-	-	-
516	8	-	-	-	-	-	-
517	-	-	-	-	-	-	-
518	8	3	-	-	-	-	-
519	19	25	-	-	-	-	-
520	-	-	-	-	-	-	-
521	-	-	-	-	-	-	-
522	-	-	-	-	-	-	-
523	-	-	-	-	-	-	-
524	-	-	-	-	-	-	-
525	-	-	-	-	-	-	-
526	-	-	-	-	-	-	-
527	-	-	-	-	-	-	-
528	-	-	-	-	-	-	-
529	8	-	-	-	-	-	-
530	-	-	-	-	-	-	-
531	52	-	-	-	-	-	-
532	2	-	-	-	-	-	-
533	-	-	-	-	-	-	-
534	-	-	-	-	-	-	-
535	5	-	-	-	-	-	-
536	8	30	11	-	-	-	-
537	19	25	16	34	-	-	-
538	-	-	-	-	-	-	-
539	8	-	-	-	-	-	-
540	19	35	-	-	-	-	-
541	63	63	-	-	-	-	-
542	-	-	-	-	-	-	-
543	-	-	-	-	-	-	-
544	-	-	-	-	-	-	-
545	-	-	-	-	-	-	-
546	-	-	-	-	-	-	-
547	-	-	-	-	-	-	-
548	-	-	-	-	-	-	-
549	-	-	-	-	-	-	-
550	-	-	-	-	-	-	-
551	-	-	-	-	-	-	-
552	8	-	-	-	-	-	-
553	-	-	-	-	-	-	-
554	37	-	-	-	-	-	-
555	-	-	-	-	-	-	-
556	19	25	-	-	-	-	-
557	-	-	-	-	-	-	-
558	4	-	-	-	-	-	-
559	-	-	-	-	-	-	-
560	55	-	-	-	-	-	-
561	-	-	-	-	-	-	-
562	-	-	-	-	-	-	-
563	-	-	-	-	-	-	-
564	8	-	-	-	-	-	-
565	-	-	-	-	-	-	-
566	-	-	-	-	-	-	-
567	-	-	-	-	-	-	-
568	-	-	-	-	-	-	-
569	-	-	-	-	-	-	-
570	-	-	-	-	-	-	-
571	-	-	-	-	-	-	-
572	-	-	-	-	-	-	-
573	-	-	-	-	-	-	-
574	4	-	-	-	-	-	-
575	3	24	15	-	-	-	-
576	8	-	-	-	-	-	-
577	8	-	-	-	-	-	-
578	19	35	3	36	-	-	-
579	-	-	-	-	-	-	-
580	19	25	-	-	-	-	-
581	-	-	-	-	-	-	-
582	-	-	-	-	-	-	-
583	-	-	-	-	-	-	-
584	30	18	10	-	-	-	-
585	-	-	-	-	-	-	-
586	-	-	-	-	-	-	-
587	-	-	-	-	-	-	-
588	-	-	-	-	-	-	-
589	-	-	-	-	-	-	-
590	-	-	-	-	-	-	-
591	-	-	-	-	-	-	-
592	8	-	-	-	-	-	-
593	9	1	60	3	-	-	-
594	-	-	-	-	-	-	-
595	-	-	-	-	-	-	-
596	-	-	-	-	-	-	-
597	4	-	-	-	-	-	-
598	-	-	-	-	-	-	-
599	-	-	-	-	-	-	-
600	8	41	18	27	30	-	-
601	-	-	-	-	-	-	-
602	19	25	-	-	-	-	-
603	4	-	-	-	-	-	-
604	28	-	-	-	-	-	-
605	-	-	-	-	-	-	-
606	-	-	-	-	-	-	-
607	-	-	-	-	-	-	-
608	-	-	-	-	-	-	-
609	-	-	-	-	-	-	-
610	-	-	-	-	-	-	-
611	8	-	-	-	-	-	-
612	8	45	-	-	-	-	-
613	19	25	-	-	-	-	-
614	-	-	-	-	-	-	-
615	11	-	-	-	-	-	-
616	-	-	-	-	-	-	-
617	16	19	18	-	-	-	-
618	-	-	-	-	-	-	-
619	66	10	1	-	-	-	-
620	-	-	-	-	-	-	-
621	4	-	-	-	-	-	-
622	19	16	38	3	24	-	-
623	-	-	-	-	-	-	-
624	-	-	-	-	-	-	-
625	8	-	-	-	-	-	-
626	-	-	-	-	-	-	-
627	-	-	-	-	-	-	-
628	-	-	-	-	-	-	-
629	-	-	-	-	-	-	-
630	-	-	-	-	-	-	-
631	1	-	-	-	-	-	-
632	19	37	-	-	-	-	-
633	1	2	3	-	-	-	-
634	4	-	-	-	-	-	-
635	30	21	11	8	42	27	-
636	-	-	-	-	-	-	-
637	-	-	-	-	-	-	-
638	-	-	-	-	-	-	-
639	19	3	-	-	-	-	-
640	-	-	-	-	-	-	-
641	-	-	-	-	-	-	-
642	-	-	-	-	-	-	-
643	4	-	-	-	-	-	-
644	-	-	-	-	-	-	-
645	-	-	-	-	-	-	-
646	-	-	-	-	-	-	-
647	-	-	-	-	-	-	-
648	-	-	-	-	-	-	-
649	-	-	-	-	-	-	-
650	26	-	-	-	-	-	-
651	9	1	60	3	-	-	-
652	-	-	-	-	-	-	-
653	8	30	-	-	-	-	-
654	-	-	-	-	-	-	-
655	19	25	-	-	-	-	-
656	28	-	-	-	-	-	-
657	37	-	-	-	-	-	-
658	19	34	3	25	-	-	-
659	-	-	-	-	-	-	-
660	-	-	-	-	-	-	-
661	-	-	-	-	-	-	-
662	-	-	-	-	-	-	-
663	-	-	-	-	-	-	-
664	-	-	-	-	-	-	-
665	8	-	-	-	-	-	-
666	-	-	-	-	-	-	-
667	-	-	-	-	-	-	-
668	8	-	-	-	-	-	-
669	4	-	-	-	-	-	-
670	8	-	-	-	-	-	-
671	-	-	-	-	-	-	-
672	-	-	-	-	-	-	-
673	66	-	-	-	-	-	-
674	4	18	21	42	27	30	-
675	-	-	-	-	-	-	-
676	8	21	-	-	-	-	-
677	-	-	-	-	-	-	-
678	-	-	-	-	-	-	-
679	-	-	-	-	-	-	-
680	-	-	-	-	-	-	-
681	-	-	-	-	-	-	-
682	-	-	-	-	-	-	-
683	7	9	-	-	-	-	-
684	-	-	-	-	-	-	-
685	-	-	-	-	-	-	-
686	60	1	-	-	-	-	-
687	3	19	42	-	-	-	-
688	-	-	-	-	-	-	-
689	-	-	-	-	-	-	-
690	8	-	-	-	-	-	-
691	19	25	3	-	-	-	-
692	-	-	-	-	-	-	-
693	-	-	-	-	-	-	-
694	-	-	-	-	-	-	-
695	37	-	-	-	-	-	-
696	18	10	50	21	19	3	-
697	-	-	-	-	-	-	-
698	-	-	-	-	-	-	-
699	-	-	-	-	-	-	-
700	8	-	-	-	-	-	-
701	-	-	-	-	-	-	-
702	4	-	-	-	-	-	-
703	-	-	-	-	-	-	-
704	-	-	-	-	-	-	-
705	4	33	-	-	-	-	-
706	-	-	-	-	-	-	-
707	-	-	-	-	-	-	-
708	-	-	-	-	-	-	-
709	21	30	27	8	29	-	-
710	-	-	-	-	-	-	-
711	19	25	35	-	-	-	-
712	-	-	-	-	-	-	-
713	-	-	-	-	-	-	-
714	-	-	-	-	-	-	-
715	7	-	-	-	-	-	-
716	-	-	-	-	-	-	-
717	-	-	-	-	-	-	-
718	-	-	-	-	-	-	-
719	8	19	-	-	-	-	-
720	4	-	-	-	-	-	-
721	6	9	1	11	2	8	12
722	-	-	-	-	-	-	-
723	-	-	-	-	-	-	-
724	8	-	-	-	-	-	-
725	-	-	-	-	-	-	-
726	-	-	-	-	-	-	-
727	19	35	-	-	-	-	-
728	-	-	-	-	-	-	-
729	-	-	-	-	-	-	-
730	-	-	-	-	-	-	-
731	-	-	-	-	-	-	-
732	-	-	-	-	-	-	-
733	8	-	-	-	-	-	-
734	-	-	-	-	-	-	-
735	27	-	-	-	-	-	-
736	-	-	-	-	-	-	-
737	-	-	-	-	-	-	-
738	-	-	-	-	-	-	-
739	19	25	-	-	-	-	-
740	-	-	-	-	-	-	-
741	19	25	-	-	-	-	-
742	-	-	-	-	-	-	-
743	8	10	-	-	-	-	-
744	-	-	-	-	-	-	-
745	-	-	-	-	-	-	-
746	57	-	-	-	-	-	-
747	-	-	-	-	-	-	-
748	-	-	-	-	-	-	-
749	-	-	-	-	-	-	-
750	-	-	-	-	-	-	-
751	-	-	-	-	-	-	-
752	-	-	-	-	-	-	-
753	19	25	3	-	-	-	-
754	-	-	-	-	-	-	-
755	8	10	-	-	-	-	-
756	-	-	-	-	-	-	-
757	-	-	-	-	-	-	-
758	-	-	-	-	-	-	-
759	-	-	-	-	-	-	-
760	8	-	-	-	-	-	-
761	19	34	25	-	-	-	-
762	-	-	-	-	-	-	-
763	-	-	-	-	-	-	-
764	8	-	-	-	-	-	-
765	-	-	-	-	-	-	-
766	-	-	-	-	-	-	-
767	19	25	3	-	-	-	-
768	-	-	-	-	-	-	-
769	8	-	-	-	-	-	-
770	-	-	-	-	-	-	-
771	8	-	-	-	-	-	-
772	-	-	-	-	-	-	-
773	20	21	22	4	23	24	-
774	-	-	-	-	-	-	-
775	-	-	-	-	-	-	-
776	-	-	-	-	-	-	-
777	3	3	-	-	-	-	-
778	-	-	-	-	-	-	-
779	37	-	-	-	-	-	-
780	8	9	-	-	-	-	-
781	-	-	-	-	-	-	-
782	-	-	-	-	-	-	-
783	-	-	-	-	-	-	-
784	-	-	-	-	-	-	-
785	-	-	-	-	-	-	-
786	-	-	-	-	-	-	-
787	-	-	-	-	-	-	-
788	-	-	-	-	-	-	-
789	8	41	21	30	-	-	-
790	4	5	-	-	-	-	-
791	-	-	-	-	-	-	-
792	-	-	-	-	-	-	-
793	-	-	-	-	-	-	-
794	3	-	-	-	-	-	-
795	-	-	-	-	-	-	-
796	-	-	-	-	-	-	-
797	-	-	-	-	-	-	-
798	-	-	-	-	-	-	-
799	-	-	-	-	-	-	-
800	-	-	-	-	-	-	-
801	-	-	-	-	-	-	-
802	-	-	-	-	-	-	-
803	-	-	-	-	-	-	-
804	-	-	-	-	-	-	-
805	8	30	-	-	-	-	-
806	-	-	-	-	-	-	-
807	57	13	41	19	62	-	-
808	8	-	-	-	-	-	-
809	-	-	-	-	-	-	-
810	-	-	-	-	-	-	-
811	-	-	-	-	-	-	-
812	-	-	-	-	-	-	-
813	10	23	42	8	21	-	-
814	-	-	-	-	-	-	-
815	-	-	-	-	-	-	-
816	-	-	-	-	-	-	-
817	-	-	-	-	-	-	-
818	-	-	-	-	-	-	-
819	-	-	-	-	-	-	-
820	16	18	3	-	-	-	-
821	-	-	-	-	-	-	-
822	-	-	-	-	-	-	-
823	8	-	-	-	-	-	-
824	-	-	-	-	-	-	-
825	19	25	-	-	-	-	-
826	-	-	-	-	-	-	-
827	-	-	-	-	-	-	-
828	-	-	-	-	-	-	-
829	-	-	-	-	-	-	-
830	-	-	-	-	-	-	-
831	66	1	52	-	-	-	-
832	-	-	-	-	-	-	-
833	8	21	18	-	-	-	-
834	9	1	2	11	-	-	-
835	-	-	-	-	-	-	-
836	8	14	53	54	50	-	-
837	-	-	-	-	-	-	-
838	-	-	-	-	-	-	-
839	-	-	-	-	-	-	-
840	-	-	-	-	-	-	-
841	11	28	-	-	-	-	-
842	-	-	-	-	-	-	-
843	-	-	-	-	-	-	-
844	8	-	-	-	-	-	-
845	-	-	-	-	-	-	-
846	21	19	11	-	-	-	-
847	-	-	-	-	-	-	-
848	-	-	-	-	-	-	-
849	-	-	-	-	-	-	-
850	-	-	-	-	-	-	-
851	8	-	-	-	-	-	-
852	19	25	-	-	-	-	-
853	-	-	-	-	-	-	-
854	-	-	-	-	-	-	-
855	8	21	50	42	51	-	-
856	-	-	-	-	-	-	-
857	8	-	-	-	-	-	-
858	-	-	-	-	-	-	-
859	-	-	-	-	-	-	-
860	8	19	-	-	-	-	-
861	-	-	-	-	-	-	-
862	-	-	-	-	-	-	-
863	8	-	-	-	-	-	-
864	8	-	-	-	-	-	-
865	-	-	-	-	-	-	-
866	-	-	-	-	-	-	-
867	-	-	-	-	-	-	-
868	-	-	-	-	-	-	-
869	-	-	-	-	-	-	-
870	-	-	-	-	-	-	-
871	8	-	-	-	-	-	-
872	8	-	-	-	-	-	-
873	-	-	-	-	-	-	-
874	8	10	21	42	19	3	-
875	19	25	11	-	-	-	-
876	-	-	-	-	-	-	-
877	-	-	-	-	-	-	-
878	52	-	-	-	-	-	-
879	-	-	-	-	-	-	-
880	8	21	30	27	-	-	-
881	-	-	-	-	-	-	-
882	19	25	-	-	-	-	-
883	-	-	-	-	-	-	-
884	8	41	-	-	-	-	-
885	-	-	-	-	-	-	-
886	-	-	-	-	-	-	-
887	-	-	-	-	-	-	-
888	-	-	-	-	-	-	-
889	-	-	-	-	-	-	-
890	8	19	3	-	-	-	-
891	8	-	-	-	-	-	-
892	-	-	-	-	-	-	-
893	-	-	-	-	-	-	-
894	60	10	-	-	-	-	-
895	-	-	-	-	-	-	-
896	-	-	-	-	-	-	-
897	-	-	-	-	0	-	-
898	14	-	-	-	-	-	-
899	67	-	-	-	-	-	-
900	-	-	-	-	-	-	-
901	19	3	25	-	-	-	-
902	-	-	-	-	-	-	-
903	-	-	-	-	-	-	-
904	8	-	-	-	-	-	-
905	-	-	-	-	-	-	-
906	-	-	-	-	-	-	-
907	-	-	-	-	-	-	-
908	7	9	1	8	-	-	-
909	-	-	-	-	-	-	-
910	-	-	-	-	-	-	-
911	-	-	-	-	-	-	-
912	8	49	42	-	-	-	-
913	42	18	19	-	-	-	-
914	-	-	-	-	-	-	-
915	-	-	-	-	-	-	-
916	-	-	-	-	-	-	-
917	-	-	-	-	-	-	-
918	-	-	-	-	-	-	-
919	-	-	-	-	-	-	-
920	4	-	-	-	-	-	-
921	-	-	-	-	-	-	-
922	8	-	-	-	-	-	-
923	-	-	-	-	-	-	-
924	-	-	-	-	-	-	-
925	-	-	-	-	-	-	-
926	19	35	34	-	-	-	-
927	-	-	-	-	-	-	-
928	-	-	-	-	-	-	-
929	41	21	48	-	-	-	-
930	-	-	-	-	-	-	-
931	-	-	-	-	-	-	-
932	-	-	-	-	-	-	-
933	-	-	-	-	-	-	-
934	-	-	-	-	-	-	-
935	49	19	41	-	-	-	-
936	8	-	-	-	-	-	-
937	-	-	-	-	-	-	-
938	-	-	-	-	-	-	-
939	8	-	-	-	-	-	-
940	-	-	-	-	-	-	-
941	-	-	-	-	-	-	-
942	-	-	-	-	-	-	-
943	8	-	-	-	-	-	-
944	8	-	-	-	-	-	-
945	-	-	-	-	-	-	-
946	-	-	-	-	-	-	-
947	-	-	-	-	-	-	-
948	-	-	-	-	-	-	-
949	-	-	-	-	-	-	-
950	-	-	-	-	-	-	-
951	-	-	-	-	-	-	-
952	8	41	-	-	-	-	-
953	-	-	-	-	-	-	-
954	19	25	35	34	-	-	-
955	-	-	-	-	-	-	-
956	-	-	-	-	-	-	-
957	-	-	-	-	-	-	-
958	-	-	-	-	-	-	-
959	-	-	-	-	-	-	-
960	-	-	-	-	-	-	-
961	-	-	-	-	-	-	-
962	-	-	-	-	-	-	-
963	-	-	-	-	-	-	-
964	8	-	-	-	-	-	-
965	19	3	25	-	-	-	-
966	-	-	-	-	-	-	-
967	-	-	-	-	-	-	-
968	-	-	-	-	-	-	-
969	-	-	-	-	-	-	-
970	-	-	-	-	-	-	-
971	19	16	35	34	39	-	-
972	-	-	-	-	-	-	-
973	19	25	3	-	-	-	-
974	-	-	-	-	-	-	-
975	8	46	47	48	-	-	-
976	-	-	-	-	-	-	-
977	-	-	-	-	-	-	-
978	-	-	-	-	-	-	-
979	-	-	-	-	-	-	-
980	-	-	-	-	-	-	-
981	-	-	-	-	-	-	-
982	-	-	-	-	-	-	-
983	-	-	-	-	-	-	-
984	8	-	-	-	-	-	-
985	4	-	-	-	-	-	-
986	-	-	-	-	-	-	-
987	4	4	-	-	-	-	-
988	-	-	-	-	-	-	-
989	-	-	-	-	-	-	-
990	-	-	-	-	-	-	-
991	-	-	-	-	-	-	-
992	8	-	-	-	-	-	-
993	19	25	-	-	-	-	-
994	-	-	-	-	-	-	-
995	-	-	-	-	-	-	-
996	-	-	-	-	-	-	-
997	-	-	-	-	-	-	-
998	-	-	-	-	-	-	-
999	19	25	34	3	-	-	-
1000	-	-	-	-	-	-	-
1001	-	-	-	-	-	-	-
1002	-	-	-	-	-	-	-
1003	-	-	-	-	-	-	-
1004	8	-	-	-	-	-	-
1005	-	-	-	-	-	-	-
1006	-	-	-	-	-	-	-
1007	-	-	-	-	-	-	-
1008	-	-	-	-	-	-	-
1009	-	-	-	-	-	-	-
1010	-	-	-	-	-	-	-
1011	8	-	-	-	-	-	-
1012	-	-	-	-	-	-	-
1013	19	25	-	-	-	-	-
1014	8	-	-	-	-	-	-
1015	-	-	-	-	-	-	-
1016	-	-	-	-	-	-	-
1017	-	-	-	-	-	-	-
1018	-	-	-	-	-	-	-
1019	-	-	-	-	-	-	-
1020	-	-	-	-	-	-	-
1021	-	-	-	-	-	-	-
1022	8	-	-	-	-	-	-
1023	37	-	-	-	-	-	-
1024	8	-	-	-	-	-	-
1025	8	-	-	-	-	-	-
1026	-	-	-	-	-	-	-
1027	8	21	41	42	-	-	-
1028	8	-	-	-	-	-	-
1029	-	-	-	-	-	-	-
1030	42	-	-	-	-	-	-
1031	52	-	-	-	-	-	-
1032	-	-	-	-	-	-	-
1033	-	-	-	-	-	-	-
1034	-	-	-	-	-	-	-
1035	-	-	-	-	-	-	-
1036	-	-	-	-	-	-	-
1037	19	-	-	-	-	-	-
1038	8	-	-	-	-	-	-
1039	-	-	-	-	-	-	-
1040	-	-	-	-	-	-	-
1041	-	-	-	-	-	-	-
1042	-	-	-	-	-	-	-
1043	-	-	-	-	-	-	-
1044	-	-	-	-	-	-	-
1045	-	-	-	-	-	-	-
1046	-	-	-	-	-	-	-
1047	-	-	-	-	-	-	-
1048	-	-	-	-	-	-	-
1049	19	-	-	-	-	-	-
1050	8	-	-	-	-	-	-
1051	-	-	-	-	-	-	-
1052	-	-	-	-	-	-	-
1053	-	-	-	-	-	-	-
1054	-	-	-	-	-	-	-
1055	-	-	-	-	-	-	-
1056	-	-	-	-	-	-	-
1057	-	-	-	-	-	-	-
1058	-	-	-	-	-	-	-
1059	45	59	61	-	-	-	-
1060	8	-	-	-	-	-	-
1061	-	-	-	-	-	-	-
1062	-	-	-	-	-	-	-
1063	-	-	-	-	-	-	-
1064	-	-	-	-	-	-	-
1065	-	-	-	-	-	-	-
1066	-	-	-	-	-	-	-
1067	-	-	-	-	-	-	-
1068	-	-	-	-	-	-	-
1069	8	4	43	44	15	-	-
1070	8	21	42	23	35	34	19
1071	-	-	-	-	-	-	-
1072	-	-	-	-	-	-	-
1073	-	-	-	-	-	-	-
1074	-	-	-	-	-	-	-
1075	-	-	-	-	-	-	-
1076	-	-	-	-	-	-	-
1077	19	25	-	-	-	-	-
1078	-	-	-	-	-	-	-
1079	8	5	-	-	-	-	-
1080	-	-	-	-	-	-	-
1081	-	-	-	-	-	-	-
1082	-	-	-	-	-	-	-
1083	-	-	-	-	-	-	-
1084	-	-	-	-	-	-	-
1085	-	-	-	-	-	-	-
1086	-	-	-	-	-	-	-
1087	-	-	-	-	-	-	-
1088	-	-	-	-	-	-	-
1089	8	-	-	-	-	-	-
1090	19	3	35	-	-	-	-
1091	-	-	-	-	-	-	-
1092	-	-	-	-	-	-	-
1093	-	-	-	-	-	-	-
1094	13	-	-	-	-	-	-
1095	-	-	-	-	-	-	-
1096	8	-	-	-	-	-	-
1097	-	-	-	-	-	-	-
1098	-	-	-	-	-	-	-
1099	-	-	-	-	-	-	-
1100	-	-	-	-	-	-	-
1101	-	-	-	-	-	-	-
1102	4	-	-	-	-	-	-
1103	-	-	-	-	-	-	-
1104	-	-	-	-	-	-	-
1105	-	-	-	-	-	-	-
1106	-	-	-	-	-	-	-
1107	7	9	-	-	-	-	-
1108	-	-	-	-	-	-	-
1109	9	60	54	1	8	-	-
1110	56	45	57	11	-	-	-
1111	-	-	-	-	-	-	-
1112	3	25	19	16	24	35	34
1113	-	-	-	-	-	-	-
1114	-	-	-	-	-	-	-
1115	-	-	-	-	-	-	-
1116	-	-	-	-	-	-	-
1117	-	-	-	-	-	-	-
1118	8	-	-	-	-	-	-
1119	-	-	-	-	-	-	-
1120	-	-	-	-	-	-	-
1121	-	-	-	-	-	-	-
1122	-	-	-	-	-	-	-
1123	-	-	-	-	-	-	-
1124	-	-	-	-	-	-	-
1125	-	-	-	-	-	-	-
1126	36	-	-	-	-	-	-
1127	-	-	-	-	-	-	-
1128	8	52	-	-	-	-	-
1129	-	-	-	-	-	-	-
1130	-	-	-	-	-	-	-
1131	16	17	-	-	-	-	-
1132	-	-	-	-	-	-	-
1133	-	-	-	-	-	-	-
1134	-	-	-	-	-	-	-
1135	-	-	-	-	-	-	-
1136	8	45	42	-	-	-	-
1137	-	-	-	-	-	-	-
1138	-	-	-	-	-	-	-
1139	6	7	9	60	-	-	-
1140	-	-	-	-	-	-	-
1141	19	25	34	-	-	-	-
1142	8	-	-	-	-	-	-
1143	-	-	-	-	-	-	-
1144	-	-	-	-	-	-	-
1145	-	-	-	-	-	-	-
1146	-	-	-	-	-	-	-
1147	-	-	-	-	-	-	-
1148	8	-	-	-	-	-	-
1149	10	42	21	64	-	-	-
1150	41	-	-	-	-	-	-
1151	-	-	-	-	-	-	-
1152	-	-	-	-	-	-	-
1153	-	-	-	-	-	-	-
1154	-	-	-	-	-	-	-
1155	11	29	27	30	31	32	-
1156	-	-	-	-	-	-	-
1157	-	-	-	-	-	-	-
1158	-	-	-	-	-	-	-
1159	-	-	-	-	-	-	-
1160	-	-	-	-	-	-	-
1161	8	-	-	-	-	-	-
1162	-	-	-	-	-	-	-
1163	-	-	-	-	-	-	-
1164	-	-	-	-	-	-	-
1165	8	-	-	-	-	-	-
1166	-	-	-	-	-	-	-
1167	-	-	-	-	-	-	-
1168	-	-	-	-	-	-	-
1169	-	-	-	-	-	-	-
1170	-	-	-	-	-	-	-
1171	-	-	-	-	-	-	-
1172	8	-	-	-	-	-	-
1173	-	-	-	-	-	-	-
1174	-	-	-	-	-	-	-
1175	-	-	-	-	-	-	-
1176	-	-	-	-	-	-	-
1177	-	-	-	-	-	-	-
1178	-	-	-	-	-	-	-
1179	8	-	-	-	-	-	-
1180	-	-	-	-	-	-	-
1181	8	-	-	-	-	-	-
1182	8	-	-	-	-	-	-
1183	-	-	-	-	-	-	-
1184	-	-	-	-	-	-	-
1185	-	-	-	-	-	-	-
1186	-	-	-	-	-	-	-
1187	-	-	-	-	-	-	-
1188	-	-	-	-	-	-	-
1189	-	-	-	-	-	-	-
1190	-	-	-	-	-	-	-
1191	-	-	-	-	-	-	-
1192	-	-	-	-	-	-	-
1193	-	-	-	-	-	-	-
1194	-	-	-	-	-	-	-
1195	-	-	-	-	-	-	-
1196	-	-	-	-	-	-	-
1197	-	-	-	-	-	-	-
1198	-	-	-	-	-	-	-
1199	-	-	-	-	-	-	-
1200	-	-	-	-	-	-	-
1201	-	-	-	-	-	-	-
1202	-	-	-	-	-	-	-
1203	-	-	-	-	-	-	-
1204	-	-	-	-	-	-	-
1205	-	-	-	-	-	-	-
1206	-	-	-	-	-	-	-
1207	-	-	-	-	-	-	-
1208	-	-	-	-	-	-	-
1209	-	-	-	-	-	-	-
1210	-	-	-	-	-	-	-
1211	-	-	-	-	-	-	-
1212	-	-	-	-	-	-	-
1213	-	-	-	-	-	-	-
1214	-	-	-	-	-	-	-
1215	-	-	-	-	-	-	-
1216	-	-	-	-	-	-	-
1217	-	-	-	-	-	-	-
1218	-	-	-	-	-	-	-
1219	-	-	-	-	-	-	-
1220	-	-	-	-	-	-	-
1221	-	-	-	-	-	-	-
1222	-	-	-	-	-	-	-
1223	-	-	-	-	-	-	-
1224	-	-	-	-	-	-	-
1225	-	-	-	-	-	-	-
1226	-	-	-	-	-	-	-
1227	-	-	-	-	-	-	-
1228	-	-	-	-	-	-	-
1229	-	-	-	-	-	-	-
1230	-	-	-	-	-	-	-
1231	-	-	-	-	-	-	-
1232	-	-	-	-	-	-	-
1233	-	-	-	-	-	-	-
1234	-	-	-	-	-	-	-
1235	-	-	-	-	-	-	-
1236	-	-	-	-	-	-	-
1237	-	-	-	-	-	-	-
1238	-	-	-	-	-	-	-
1239	-	-	-	-	-	-	-
1240	3	19	60	-	-	-	-
1241	-	-	-	-	-	-	-
1242	-	-	-	-	-	-	-
1243	-	-	-	-	-	-	-
1244	-	-	-	-	-	-	-
1245	-	-	-	-	-	-	-
1246	-	-	-	-	-	-	-
1247	-	-	-	-	-	-	-
1248	-	-	-	-	-	-	-
1249	-	-	-	-	-	-	-
1250	-	-	-	-	-	-	-
1251	-	-	-	-	-	-	-
1252	-	-	-	-	-	-	-
1253	-	-	-	-	-	-	-
1254	-	-	-	-	-	-	-
1255	-	-	-	-	-	-	-
1256	-	-	-	-	-	-	-
1257	-	-	-	-	-	-	-
1258	-	-	-	-	-	-	-
1259	-	-	-	-	-	-	-
1260	-	-	-	-	-	-	-
1261	-	-	-	-	-	-	-
1262	-	-	-	-	-	-	-
1263	-	-	-	-	-	-	-
1264	-	-	-	-	-	-	-
1265	-	-	-	-	-	-	-
1266	-	-	-	-	-	-	-
1267	-	-	-	-	-	-	-
1268	-	-	-	-	-	-	-
1269	-	-	-	-	-	-	-
1270	-	-	-	-	-	-	-
1271	-	-	-	-	-	-	-
1272	-	-	-	-	-	-	-
1273	-	-	-	-	-	-	-
1274	-	-	-	-	-	-	-
1275	-	-	-	-	-	-	-
1276	-	-	-	-	-	-	-
1277	-	-	-	-	-	-	-
1278	-	-	-	-	-	-	-
1279	-	-	-	-	-	-	-
1280	-	-	-	-	-	-	-
1281	-	-	-	-	-	-	-
1282	-	-	-	-	-	-	-
1283	-	-	-	-	-	-	-
1284	-	-	-	-	-	-	-
1285	-	-	-	-	-	-	-
1286	-	-	-	-	-	-	-
1287	-	-	-	-	-	-	-
1288	-	-	-	-	-	-	-
1289	-	-	-	-	-	-	-
1290	-	-	-	-	-	-	-
1291	-	-	-	-	-	-	-
1292	-	-	-	-	-	-	-
1293	-	-	-	-	-	-	-
1294	-	-	-	-	-	-	-
1295	-	-	-	-	-	-	-
1296	-	-	-	-	-	-	-
1297	-	-	-	-	-	-	-
1298	-	-	-	-	-	-	-
1299	-	-	-	-	-	-	-
1300	-	-	-	-	-	-	-
1301	-	-	-	-	-	-	-
1302	-	-	-	-	-	-	-
1303	-	-	-	-	-	-	-
1304	-	-	-	-	-	-	-
1305	-	-	-	-	-	-	-
1306	-	-	-	-	-	-	-
1307	-	-	-	-	-	-	-
1308	-	-	-	-	-	-	-
1309	-	-	-	-	-	-	-
1310	-	-	-	-	-	-	-
1311	-	-	-	-	-	-	-
1312	-	-	-	-	-	-	-
1313	-	-	-	-	-	-	-
1314	-	-	-	-	-	-	-
1315	-	-	-	-	-	-	-
1316	-	-	-	-	-	-	-
1317	-	-	-	-	-	-	-
1318	-	-	-	-	-	-	-
1319	-	-	-	-	-	-	-
1320	-	-	-	-	-	-	-
1321	-	-	-	-	-	-	-
1322	-	-	-	-	-	-	-
1323	-	-	-	-	-	-	-
1324	66	1	52	-	-	-	-
1325	-	-	-	-	-	-	-
1326	-	-	-	-	-	-	-
1327	-	-	-	-	-	-	-
1328	-	-	-	-	-	-	-
1329	-	-	-	-	-	-	-
1330	-	-	-	-	-	-	-
1331	-	-	-	-	-	-	-
1332	-	-	-	-	-	-	-
1333	-	-	-	-	-	-	-
1334	-	-	-	-	-	-	-
1335	-	-	-	-	-	-	-
1336	-	-	-	-	-	-	-
1337	-	-	-	-	-	-	-
1338	-	-	-	-	-	-	-
1339	-	-	-	-	-	-	-
1340	-	-	-	-	-	-	-
1341	-	-	-	-	-	-	-
1342	-	-	-	-	-	-	-
1343	-	-	-	-	-	-	-
1344	-	-	-	-	-	-	-
1345	-	-	-	-	-	-	-
1346	-	-	-	-	-	-	-
1347	-	-	-	-	-	-	-
1348	-	-	-	-	-	-	-
1349	-	-	-	-	-	-	-
1350	-	-	-	-	-	-	-
1351	-	-	-	-	-	-	-
1352	-	-	-	-	-	-	-
1353	-	-	-	-	-	-	-
1354	-	-	-	-	-	-	-
1355	-	-	-	-	-	-	-

## Sheet: Travel_history_continents_level
Sample	Continent_1	Continent_2	Continent_3	Continent_4	Continent_5	Continent_6	Continent_7	IgG_positivity	Age	SEX	Armed_forces	RISK_LEVEL
1	2	-	-	-	-	-	-	0	48	2	NAVY	4
2	-	-	-	-	-	-	-	0	25	1	NAVY	0
3	2	-	-	-	-	-	-	1	48	1	NAVY	9
4	2	-	-	-	-	-	-	0	34	1	NAVY	9
5	2	-	-	-	-	-	-	0	29	1	NAVY	9
6	-	-	-	-	-	-	-	0	57	1	NAVY	0
7	-	-	-	-	-	-	-	0	51	1	NAVY	0
8	-	-	-	-	-	-	-	0	21	1	NAVY	0
9	-	-	-	-	-	-	-	0	30	1	NAVY	0
10	-	-	-	-	-	-	-	0	53	1	NAVY	0
11	-	-	-	-	-	-	-	0	42	1	NAVY	0
12	-	-	-	-	-	-	-	0	53	1	NAVY	0
13	-	-	-	-	-	-	-	0	41	1	NAVY	0
14	-	-	-	-	-	-	-	0	47	1	NAVY	0
15	-	-	-	-	-	-	-	0	30	1	NAVY	0
16	-	-	-	-	-	-	-	0	30	1	NAVY	0
17	-	-	-	-	-	-	-	0	42	1	NAVY	0
18	-	-	-	-	-	-	-	0	53	1	NAVY	0
19	-	-	-	-	-	-	-	0	25	2	NAVY	0
20	-	-	-	-	-	-	-	0	55	1	NAVY	0
21	-	-	-	-	-	-	-	0	47	1	NAVY	0
22	-	-	-	-	-	-	-	0	51	1	NAVY	0
23	-	-	-	-	-	-	-	0	25	2	NAVY	0
24	-	-	-	-	-	-	-	0	44	1	NAVY	0
25	-	-	-	-	-	-	-	0	51	1	NAVY	0
26	-	-	-	-	-	-	-	0	44	1	NAVY	0
27	-	-	-	-	-	-	-	0	45	1	NAVY	0
28	-	-	-	-	-	-	-	0	38	1	NAVY	0
29	-	-	-	-	-	-	-	0	37	1	NAVY	0
30	-	-	-	-	-	-	-	0	33	1	NAVY	0
31	-	-	-	-	-	-	-	1	41	1	NAVY	0
32	-	-	-	-	-	-	-	0	39	1	NAVY	0
33	-	-	-	-	-	-	-	0	24	1	NAVY	0
34	-	-	-	-	-	-	-	1	35	1	NAVY	0
35	-	-	-	-	-	-	-	0	43	1	NAVY	0
36	-	-	-	-	-	-	-	0	30	1	NAVY	0
37	-	-	-	-	-	-	-	0	37	2	NAVY	0
38	-	-	-	-	-	-	-	0	35	1	NAVY	0
39	-	-	-	-	-	-	-	1	48	1	NAVY	0
40	2	-	-	-	-	-	-	0	51	1	AIR FORCE	9
41	-	-	-	-	-	-	-	0	41	1	Carabinieri	0
42	-	-	-	-	-	-	-	0	52	1	ARMY	0
43	-	-	-	-	-	-	-	0	29	2	NAVY	0
44	2	-	-	-	-	-	-	1	49	1	Carabinieri	9
45	-	-	-	-	-	-	-	0	48	1	NAVY	0
46	-	-	-	-	-	-	-	0	42	1	Carabinieri	0
47	-	-	-	-	-	-	-	0	53	1	Carabinieri	0
48	-	-	-	-	-	-	-	0	23	1	NAVY	0
49	-	-	-	-	-	-	-	0	24	1	NAVY	0
50	-	-	-	-	-	-	-	0	49	1	Carabinieri	0
51	-	-	-	-	-	-	-	0	39	1	Carabinieri	0
52	-	-	-	-	-	-	-	0	21	2	NAVY	0
53	-	-	-	-	-	-	-	0	44	1	NAVY	0
54	-	-	-	-	-	-	-	0	56	1	Carabinieri	0
55	-	-	-	-	-	-	-	0	31	1	Carabinieri	0
56	-	-	-	-	-	-	-	0	24	1	NAVY	0
57	-	-	-	-	-	-	-	0	45	1	NAVY	0
58	-	-	-	-	-	-	-	0	46	1	Carabinieri	0
59	-	-	-	-	-	-	-	1	42	1	Carabinieri	0
60	-	-	-	-	-	-	-	0	43	1	NAVY	0
61	-	-	-	-	-	-	-	0	25	1	NAVY	0
62	-	-	-	-	-	-	-	0	51	1	Carabinieri	0
63	-	-	-	-	-	-	-	0	44	1	Carabinieri	0
64	-	-	-	-	-	-	-	0	26	1	NAVY	0
65	-	-	-	-	-	-	-	0	31	1	NAVY	0
66	-	-	-	-	-	-	-	0	54	1	Carabinieri	0
67	-	-	-	-	-	-	-	0	43	1	Carabinieri	0
68	-	-	-	-	-	-	-	0	30	1	NAVY	0
69	-	-	-	-	-	-	-	0	28	1	NAVY	0
70	2	-	-	-	-	-	-	1	56	1	Carabinieri	9
71	-	-	-	-	-	-	-	0	51	1	Carabinieri	0
72	-	-	-	-	-	-	-	0	41	1	NAVY	0
73	-	-	-	-	-	-	-	0	58	1	Carabinieri	0
74	-	-	-	-	-	-	-	0	29	1	Carabinieri	0
75	-	-	-	-	-	-	-	0	26	2	NAVY	0
76	-	-	-	-	-	-	-	0	22	1	NAVY	0
77	-	-	-	-	-	-	-	0	55	1	Carabinieri	0
78	-	-	-	-	-	-	-	0	44	1	Carabinieri	0
79	-	-	-	-	-	-	-	0	24	2	NAVY	0
80	-	-	-	-	-	-	-	0	36	1	NAVY	0
81	-	-	-	-	-	-	-	0	41	1	Carabinieri	0
82	-	-	-	-	-	-	-	0	28	1	Carabinieri	0
83	-	-	-	-	-	-	-	0	33	1	NAVY	0
84	-	-	-	-	-	-	-	0	21	2	NAVY	0
85	-	-	-	-	-	-	-	0	59	1	Carabinieri	0
86	-	-	-	-	-	-	-	0	24	1	NAVY	0
87	-	-	-	-	-	-	-	0	26	2	NAVY	0
88	-	-	-	-	-	-	-	0	44	1	Carabinieri	0
89	-	-	-	-	-	-	-	0	44	1	Carabinieri	0
90	-	-	-	-	-	-	-	0	22	1	NAVY	0
91	-	-	-	-	-	-	-	0	50	1	NAVY	0
92	2	2	2	2	2	2	2	0	50	1	Carabinieri	40
93	-	-	-	-	-	-	-	0	53	1	Carabinieri	0
94	-	-	-	-	-	-	-	0	24	1	NAVY	0
95	-	-	-	-	-	-	-	0	27	1	NAVY	0
96	-	-	-	-	-	-	-	0	39	1	Carabinieri	0
97	-	-	-	-	-	-	-	0	50	1	Carabinieri	0
98	-	-	-	-	-	-	-	0	26	1	NAVY	0
99	-	-	-	-	-	-	-	0	25	1	NAVY	0
100	-	-	-	-	-	-	-	0	43	1	Carabinieri	0
101	-	-	-	-	-	-	-	0	30	1	Carabinieri	0
102	-	-	-	-	-	-	-	0	30	1	NAVY	0
103	-	-	-	-	-	-	-	0	25	1	NAVY	0
104	-	-	-	-	-	-	-	0	56	1	Carabinieri	0
105	-	-	-	-	-	-	-	0	50	1	Carabinieri	0
106	-	-	-	-	-	-	-	0	30	1	NAVY	0
107	-	-	-	-	-	-	-	0	23	1	NAVY	0
108	-	-	-	-	-	-	-	0	51	1	Carabinieri	0
109	-	-	-	-	-	-	-	0	51	1	Carabinieri	0
110	-	-	-	-	-	-	-	0	26	1	NAVY	0
111	-	-	-	-	-	-	-	0	31	1	Carabinieri	0
112	-	-	-	-	-	-	-	0	55	1	Carabinieri	0
113	-	-	-	-	-	-	-	0	26	2	NAVY	0
114	-	-	-	-	-	-	-	0	36	1	NAVY	0
115	-	-	-	-	-	-	-	0	49	1	Carabinieri	0
116	-	-	-	-	-	-	-	0	45	1	Carabinieri	0
117	-	-	-	-	-	-	-	0	22	1	NAVY	0
118	-	-	-	-	-	-	-	1	45	1	NAVY	0
119	-	-	-	-	-	-	-	0	43	1	Carabinieri	0
120	-	-	-	-	-	-	-	0	44	1	Carabinieri	0
121	-	-	-	-	-	-	-	0	23	2	NAVY	0
122	-	-	-	-	-	-	-	1	31	1	NAVY	0
123	-	-	-	-	-	-	-	0	26	1	Carabinieri	0
124	-	-	-	-	-	-	-	1	42	1	Carabinieri	0
125	-	-	-	-	-	-	-	0	36	1	NAVY	0
126	-	-	-	-	-	-	-	0	22	1	NAVY	0
127	-	-	-	-	-	-	-	0	31	1	Carabinieri	0
128	-	-	-	-	-	-	-	0	50	1	Carabinieri	0
129	-	-	-	-	-	-	-	0	26	1	NAVY	0
130	-	-	-	-	-	-	-	0	23	2	NAVY	0
131	-	-	-	-	-	-	-	0	40	1	Carabinieri	0
132	-	-	-	-	-	-	-	0	34	1	Carabinieri	0
133	-	-	-	-	-	-	-	0	25	1	NAVY	0
134	-	-	-	-	-	-	-	0	29	1	Carabinieri	0
135	-	-	-	-	-	-	-	0	50	1	Carabinieri	0
136	-	-	-	-	-	-	-	0	48	1	NAVY	0
137	-	-	-	-	-	-	-	0	36	1	Carabinieri	0
138	-	-	-	-	-	-	-	0	25	1	Carabinieri	0
139	-	-	-	-	-	-	-	0	21	2	NAVY	0
140	-	-	-	-	-	-	-	0	46	1	Carabinieri	0
141	-	-	-	-	-	-	-	0	39	1	Carabinieri	0
142	-	-	-	-	-	-	-	0	20	1	NAVY	0
143	-	-	-	-	-	-	-	0	30	1	Carabinieri	0
144	-	-	-	-	-	-	-	0	34	1	Carabinieri	0
145	-	-	-	-	-	-	-	0	28	1	NAVY	0
146	-	-	-	-	-	-	-	0	26	1	Carabinieri	0
147	-	-	-	-	-	-	-	0	54	1	Carabinieri	0
148	-	-	-	-	-	-	-	0	26	1	NAVY	0
149	-	-	-	-	-	-	-	0	50	1	Carabinieri	0
150	-	-	-	-	-	-	-	0	46	1	NAVY	0
151	-	-	-	-	-	-	-	0	42	1	Carabinieri	0
152	-	-	-	-	-	-	-	0	52	1	Carabinieri	0
153	-	-	-	-	-	-	-	0	38	1	NAVY	0
154	-	-	-	-	-	-	-	0	42	1	Carabinieri	0
155	-	-	-	-	-	-	-	0	48	1	Carabinieri	0
156	-	-	-	-	-	-	-	1	36	2	NAVY	0
157	-	-	-	-	-	-	-	0	48	1	Carabinieri	0
158	-	-	-	-	-	-	-	0	21	1	NAVY	0
159	-	-	-	-	-	-	-	0	46	1	Carabinieri	0
160	-	-	-	-	-	-	-	0	23	2	NAVY	0
161	-	-	-	-	-	-	-	0	48	1	Carabinieri	0
162	-	-	-	-	-	-	-	0	51	1	Carabinieri	0
163	-	-	-	-	-	-	-	0	22	2	NAVY	0
164	-	-	-	-	-	-	-	0	32	1	Carabinieri	0
165	-	-	-	-	-	-	-	0	25	1	Carabinieri	0
166	-	-	-	-	-	-	-	0	27	1	NAVY	0
167	-	-	-	-	-	-	-	0	48	1	Carabinieri	0
168	-	-	-	-	-	-	-	0	47	1	Carabinieri	0
169	-	-	-	-	-	-	-	0	25	1	NAVY	0
170	-	-	-	-	-	-	-	0	44	1	Carabinieri	0
171	-	-	-	-	-	-	-	0	35	1	Carabinieri	0
172	-	-	-	-	-	-	-	0	55	1	NAVY	0
173	-	-	-	-	-	-	-	0	30	1	Carabinieri	0
174	-	-	-	-	-	-	-	0	27	1	Carabinieri	0
175	-	-	-	-	-	-	-	0	21	2	NAVY	0
176	-	-	-	-	-	-	-	0	28	1	Carabinieri	0
177	-	-	-	-	-	-	-	0	57	1	Carabinieri	0
178	-	-	-	-	-	-	-	0	38	1	NAVY	0
179	-	-	-	-	-	-	-	0	37	1	Carabinieri	0
180	-	-	-	-	-	-	-	0	44	1	Carabinieri	0
181	-	-	-	-	-	-	-	0	23	1	NAVY	0
182	-	-	-	-	-	-	-	0	40	1	Carabinieri	0
183	-	-	-	-	-	-	-	0	28	1	Carabinieri	0
184	-	-	-	-	-	-	-	0	22	1	NAVY	0
185	-	-	-	-	-	-	-	0	51	1	Carabinieri	0
186	-	-	-	-	-	-	-	0	43	1	Carabinieri	0
187	-	-	-	-	-	-	-	0	20	2	NAVY	0
188	-	-	-	-	-	-	-	0	48	1	Carabinieri	0
189	-	-	-	-	-	-	-	0	49	1	Carabinieri	0
190	-	-	-	-	-	-	-	0	33	1	NAVY	0
191	-	-	-	-	-	-	-	0	43	1	Carabinieri	0
192	-	-	-	-	-	-	-	0	22	1	NAVY	0
193	-	-	-	-	-	-	-	0	50	1	Carabinieri	0
194	-	-	-	-	-	-	-	0	28	1	NAVY	0
195	-	-	-	-	-	-	-	0	47	1	Carabinieri	0
196	-	-	-	-	-	-	-	0	25	1	NAVY	0
197	-	-	-	-	-	-	-	0	50	1	Carabinieri	0
198	-	-	-	-	-	-	-	0	22	1	NAVY	0
199	-	-	-	-	-	-	-	0	50	1	Carabinieri	0
200	-	-	-	-	-	-	-	0	24	2	NAVY	0
201	-	-	-	-	-	-	-	0	45	1	Carabinieri	0
202	-	-	-	-	-	-	-	1	41	1	NAVY	0
203	-	-	-	-	-	-	-	0	34	1	NAVY	0
204	-	-	-	-	-	-	-	0	50	1	NAVY	0
205	-	-	-	-	-	-	-	0	24	1	NAVY	0
206	-	3	2	-	-	-	-	1	40	1	Carabinieri	13
207	-	-	-	-	-	-	-	0	23	1	NAVY	0
208	3	-	-	-	-	-	-	1	48	1	NAVY	4
209	-	-	-	-	-	-	-	0	22	1	NAVY	0
210	-	-	-	-	-	-	-	0	22	1	NAVY	0
211	-	-	-	-	-	-	-	0	54	1	NAVY	0
212	-	-	-	-	-	-	-	0	21	1	NAVY	0
213	-	-	-	-	-	-	-	0	23	2	NAVY	0
214	-	-	-	-	-	-	-	0	23	1	NAVY	0
215	-	-	-	-	-	-	-	0	28	2	NAVY	0
216	-	-	-	-	-	-	-	0	50	1	NAVY	0
217	-	-	-	-	-	-	-	0	32	2	NAVY	0
218	-	-	-	-	-	-	-	0	28	1	NAVY	0
219	-	-	-	-	-	-	-	0	39	1	NAVY	0
220	-	-	-	-	-	-	-	0	23	1	NAVY	0
221	-	-	-	-	-	-	-	0	43	1	NAVY	0
222	-	-	-	-	-	-	-	0	34	1	NAVY	0
223	-	-	-	-	-	-	-	0	29	1	NAVY	0
224	-	-	-	-	-	-	-	0	24	2	NAVY	0
225	-	-	-	-	-	-	-	0	35	1	NAVY	0
226	-	-	-	-	-	-	-	0	46	1	NAVY	0
227	-	-	-	-	-	-	-	0	39	1	NAVY	0
228	-	-	-	-	-	-	-	0	35	1	NAVY	0
229	-	-	-	-	-	-	-	0	45	1	NAVY	0
230	-	-	-	-	-	-	-	0	21	1	NAVY	0
231	-	-	-	-	-	-	-	0	37	1	NAVY	0
232	-	-	-	-	-	-	-	0	22	1	NAVY	0
233	-	-	-	-	-	-	-	0	23	1	NAVY	0
234	-	-	-	-	-	-	-	0	36	1	NAVY	0
235	-	-	-	-	-	-	-	0	43	1	NAVY	0
236	-	-	-	-	-	-	-	0	36	1	NAVY	0
237	-	-	-	-	-	-	-	0	35	2	NAVY	0
238	-	-	-	-	-	-	-	0	23	1	NAVY	0
239	-	-	-	-	-	-	-	0	58	1	NAVY	0
240	-	-	-	-	-	-	-	0	22	1	NAVY	0
241	-	-	-	-	-	-	-	0	42	1	NAVY	0
242	-	-	-	-	-	-	-	0	31	1	NAVY	0
243	-	-	-	-	-	-	-	1	43	1	NAVY	0
244	-	-	-	-	-	-	-	0	39	1	NAVY	0
245	-	-	-	-	-	-	-	0	40	1	NAVY	0
246	-	-	-	-	-	-	-	0	29	1	NAVY	0
247	-	-	-	-	-	-	-	0	35	1	NAVY	0
248	-	-	-	-	-	-	-	0	40	1	NAVY	0
249	-	-	-	-	-	-	-	0	43	1	NAVY	0
250	-	-	-	-	-	-	-	0	41	1	NAVY	0
251	-	-	-	-	-	-	-	0	48	1	NAVY	0
252	-	-	-	-	-	-	-	0	45	1	NAVY	0
253	-	-	-	-	-	-	-	0	45	1	NAVY	0
254	-	-	-	-	-	-	-	0	30	2	NAVY	0
255	-	-	-	-	-	-	-	0	25	1	NAVY	0
256	-	-	-	-	-	-	-	0	37	1	NAVY	0
257	-	-	-	-	-	-	-	0	56	1	NAVY	0
258	-	-	-	-	-	-	-	0	29	2	Carabinieri	0
259	-	-	-	-	-	-	-	0	49	1	NAVY	0
260	-	-	-	-	-	-	-	0	30	1	NAVY	0
261	-	-	-	-	-	-	-	0	22	2	NAVY	0
262	-	-	-	-	-	-	-	0	22	1	NAVY	0
263	-	-	-	-	-	-	-	0	43	1	NAVY	0
264	-	-	-	-	-	-	-	0	50	1	NAVY	0
265	-	-	-	-	-	-	-	0	57	1	NAVY	0
266	-	-	-	-	-	-	-	0	50	1	NAVY	0
267	-	-	-	-	-	-	-	0	21	2	NAVY	0
268	-	-	-	-	-	-	-	0	43	1	NAVY	0
269	-	-	-	-	-	-	-	0	43	1	NAVY	0
270	-	-	-	-	-	-	-	0	35	1	NAVY	0
271	-	-	-	-	-	-	-	0	46	1	NAVY	0
272	-	-	-	-	-	-	-	0	36	1	NAVY	0
273	-	-	-	-	-	-	-	0	43	1	NAVY	0
274	-	-	-	-	-	-	-	0	21	1	NAVY	0
275	-	-	-	-	-	-	-	0	39	1	NAVY	0
276	-	-	-	-	-	-	-	0	31	1	NAVY	0
277	-	-	-	-	-	-	-	0	26	1	NAVY	0
278	-	-	-	-	-	-	-	0	21	1	NAVY	0
279	-	-	-	-	-	-	-	0	48	1	NAVY	0
280	-	-	-	-	-	-	-	0	35	2	NAVY	0
281	-	-	-	-	-	-	-	0	40	1	NAVY	0
282	-	-	-	-	-	-	-	0	20	2	NAVY	0
283	-	-	-	-	-	-	-	0	40	1	NAVY	0
284	-	-	-	-	-	-	-	0	41	1	NAVY	0
285	-	-	-	-	-	-	-	0	41	1	NAVY	0
286	-	-	-	-	-	-	-	0	42	1	NAVY	0
287	-	-	-	-	-	-	-	0	25	1	NAVY	0
288	-	-	-	-	-	-	-	0	33	1	NAVY	0
289	-	-	-	-	-	-	-	0	48	1	NAVY	0
290	-	-	-	-	-	-	-	0	29	2	NAVY	0
291	-	-	-	-	-	-	-	0	32	1	NAVY	0
292	-	-	-	-	-	-	-	0	44	1	NAVY	0
293	-	-	-	-	-	-	-	0	41	1	NAVY	0
294	-	-	-	-	-	-	-	0	51	1	NAVY	0
295	-	-	-	-	-	-	-	0	42	1	NAVY	0
296	-	-	-	-	-	-	-	0	37	1	NAVY	0
297	-	-	-	-	-	-	-	0	39	1	NAVY	0
298	-	-	-	-	-	-	-	0	42	1	NAVY	0
299	-	-	-	-	-	-	-	0	33	1	NAVY	0
300	-	-	-	-	-	-	-	0	22	2	NAVY	0
301	-	-	-	-	-	-	-	0	20	1	NAVY	0
302	-	-	-	-	-	-	-	0	49	1	NAVY	0
303	-	-	-	-	-	-	-	0	46	1	NAVY	0
304	-	-	-	-	-	-	-	0	29	1	NAVY	0
305	-	-	-	-	-	-	-	0	29	1	NAVY	0
306	-	-	-	-	-	-	-	0	53	1	NAVY	0
307	-	-	-	-	-	-	-	0	22	1	NAVY	0
308	-	-	-	-	-	-	-	0	47	1	NAVY	0
309	-	-	-	-	-	-	-	0	22	1	NAVY	0
310	-	-	-	-	-	-	-	0	38	1	NAVY	0
311	-	-	-	-	-	-	-	0	25	2	NAVY	0
312	-	-	-	-	-	-	-	0	23	1	NAVY	0
313	-	-	-	-	-	-	-	0	21	1	NAVY	0
314	-	-	-	-	-	-	-	0	28	1	NAVY	0
315	-	-	-	-	-	-	-	0	26	1	NAVY	0
316	-	-	-	-	-	-	-	0	46	1	NAVY	0
317	-	-	-	-	-	-	-	0	40	1	NAVY	0
318	-	-	-	-	-	-	-	0	41	1	NAVY	0
319	-	-	-	-	-	-	-	0	34	2	NAVY	0
320	-	-	-	-	-	-	-	0	36	1	NAVY	0
321	-	-	-	-	-	-	-	0	22	1	NAVY	0
322	-	-	-	-	-	-	-	0	37	1	NAVY	0
323	-	-	-	-	-	-	-	0	48	1	NAVY	0
324	-	-	-	-	-	-	-	0	35	1	NAVY	0
325	-	-	-	-	-	-	-	0	37	1	NAVY	0
326	-	-	-	-	-	-	-	0	41	1	NAVY	0
327	-	-	-	-	-	-	-	0	45	1	NAVY	0
328	-	-	-	-	-	-	-	0	42	1	NAVY	0
329	-	-	-	-	-	-	-	0	22	1	NAVY	0
330	-	-	-	-	-	-	-	0	21	1	NAVY	0
331	-	-	-	-	-	-	-	0	34	1	NAVY	0
332	-	-	-	-	-	-	-	1	54	1	NAVY	0
333	-	-	-	-	-	-	-	0	23	1	NAVY	0
334	-	-	-	-	-	-	-	0	27	1	NAVY	0
335	-	-	-	-	-	-	-	0	33	1	NAVY	0
336	-	-	-	-	-	-	-	0	21	1	NAVY	0
337	-	-	-	-	-	-	-	0	21	1	NAVY	0
338	-	-	-	-	-	-	-	0	22	1	NAVY	0
339	-	-	-	-	-	-	-	0	56	1	NAVY	0
340	-	-	-	-	-	-	-	0	43	1	NAVY	0
341	-	-	-	-	-	-	-	0	44	1	NAVY	0
342	-	-	-	-	-	-	-	0	39	1	NAVY	0
343	-	-	-	-	-	-	-	0	24	1	NAVY	0
344	-	-	-	-	-	-	-	0	26	1	NAVY	0
345	-	-	-	-	-	-	-	0	30	1	NAVY	0
346	-	-	-	-	-	-	-	0	28	1	NAVY	0
347	-	-	-	-	-	-	-	0	50	1	NAVY	0
348	-	-	-	-	-	-	-	0	43	1	NAVY	0
349	-	-	-	-	-	-	-	0	26	2	NAVY	0
350	-	-	-	-	-	-	-	0	21	2	NAVY	0
351	-	-	-	-	-	-	-	0	44	1	NAVY	0
352	-	-	-	-	-	-	-	0	49	1	NAVY	0
353	-	-	-	-	-	-	-	0	30	1	NAVY	0
354	-	-	-	-	-	-	-	0	29	1	NAVY	0
355	-	-	-	-	-	-	-	0	46	1	NAVY	0
356	-	-	-	-	-	-	-	0	41	1	NAVY	0
357	-	-	-	-	-	-	-	0	32	1	Carabinieri	0
358	-	-	-	-	-	-	-	0	40	1	Carabinieri	0
359	-	-	-	-	-	-	-	0	41	1	Carabinieri	0
360	-	-	-	-	-	-	-	0	51	1	Carabinieri	0
361	-	-	-	-	-	-	-	0	57	1	Carabinieri	0
362	-	-	-	-	-	-	-	0	33	1	Carabinieri	0
363	-	-	-	-	-	-	-	0	50	1	Carabinieri	0
364	-	-	-	-	-	-	-	0	54	1	Carabinieri	0
365	-	-	-	-	-	-	-	0	29	1	Carabinieri	0
366	-	-	-	-	-	-	-	1	53	1	Carabinieri	0
367	-	-	-	-	-	-	-	0	34	2	Carabinieri	0
368	-	-	-	-	-	-	-	0	47	1	Carabinieri	0
369	-	-	-	-	-	-	-	0	36	1	Carabinieri	0
370	-	-	-	-	-	-	-	0	55	1	Carabinieri	0
371	-	-	-	-	-	-	-	0	26	1	Carabinieri	0
372	-	-	-	-	-	-	-	0	50	1	Carabinieri	0
373	-	-	-	-	-	-	-	1	34	1	Carabinieri	0
374	2	-	-	-	-	-	-	0	43	1	Carabinieri	9
375	-	-	-	-	-	-	-	0	42	1	Carabinieri	0
376	-	-	-	-	-	-	-	0	31	1	Carabinieri	0
377	-	-	-	-	-	-	-	0	29	1	Carabinieri	0
378	-	-	-	-	-	-	-	0	52	1	Carabinieri	0
379	-	-	-	-	-	-	-	0	49	1	Carabinieri	0
380	-	-	-	-	-	-	-	0	33	1	Carabinieri	0
381	-	-	-	-	-	-	-	0	53	1	Carabinieri	0
382	2	-	-	-	-	-	-	0	53	1	Carabinieri	9
383	2	-	-	-	-	-	-	0	42	1	ARMY	9
384	3	-	4	1	-	-	-	1	46	1	ARMY	19
385	-	-	-	-	-	-	-	1	33	1	NAVY	0
386	-	-	-	-	-	-	-	0	39	1	NAVY	0
387	2	-	-	-	-	-	-	0	35	1	NAVY	9
388	-	-	-	-	-	-	-	0	23	2	NAVY	0
389	-	-	-	-	-	-	-	0	38	1	NAVY	0
390	3	1	3	-	-	-	-	1	31	1	NAVY	17
391	-	-	-	-	-	-	-	0	45	1	NAVY	0
392	-	-	-	-	-	-	-	0	39	1	NAVY	0
393	2	2	2	2	-	-	-	0	37	1	NAVY	26
394	2	3	-	3	-	-	-	1	49	1	NAVY	22
395	-	2	2	-	-	-	-	1	55	1	NAVY	9
396	-	-	-	-	-	-	-	0	34	1	NAVY	0
397	-	-	-	-	-	-	-	0	37	1	NAVY	0
398	2	2	-	-	-	-	-	0	46	1	NAVY	9
399	-	-	-	-	-	-	-	0	53	1	NAVY	0
400	-	-	-	-	-	-	-	0	40	1	NAVY	0
401	2	2	3	-	-	-	-	0	28	1	NAVY	22
402	3	-	-	-	-	-	-	0	50	2	NAVY	9
403	2	2	1	-	-	-	-	0	46	1	NAVY	24.25
404	-	-	-	-	-	-	-	0	48	1	Carabinieri	0
405	-	-	-	-	-	-	-	0	52	1	Carabinieri	0
406	-	-	-	-	-	-	-	0	46	1	Carabinieri	0
407	-	-	-	-	-	-	-	0	52	1	Carabinieri	0
408	-	-	-	-	-	-	-	0	45	1	Carabinieri	0
409	-	-	-	-	-	-	-	0	54	1	Carabinieri	0
410	-	-	-	-	-	-	-	0	32	1	Carabinieri	0
411	-	-	-	-	-	-	-	0	52	1	Carabinieri	0
412	-	-	-	-	-	-	-	0	43	1	Carabinieri	0
413	-	-	-	-	-	-	-	0	47	1	Carabinieri	0
414	3	-	-	-	-	-	-	1	44	1	Carabinieri	9
415	-	-	-	-	-	-	-	0	50	1	Carabinieri	0
416	-	-	-	-	-	-	-	0	30	1	Carabinieri	0
417	-	-	-	-	-	-	-	0	28	1	Carabinieri	0
418	-	-	-	-	-	-	-	0	28	1	Carabinieri	0
419	-	-	-	-	-	-	-	0	47	1	Carabinieri	0
420	-	-	-	-	-	-	-	0	49	1	Carabinieri	0
421	2	-	-	-	-	-	-	0	46	1	Carabinieri	9
422	-	-	-	-	-	-	-	0	45	1	Carabinieri	0
423	-	-	-	-	-	-	-	0	34	1	Carabinieri	0
424	-	-	-	-	-	-	-	0	28	1	NAVY	0
425	-	-	-	-	-	-	-	0	40	1	NAVY	0
426	-	-	-	-	-	-	-	0	29	1	NAVY	0
427	2	2	-	-	-	-	-	0	47	1	NAVY	8
428	-	-	-	-	-	-	-	0	23	1	NAVY	0
429	-	3	-	-	-	-	-	0	40	1	NAVY	4
430	-	-	-	-	-	-	-	0	38	1	NAVY	0
431	2	2	2	2	-	-	-	1	52	1	NAVY	16
432	2	2	2	-	-	-	-	0	39	1	NAVY	27
433	-	-	-	-	-	-	-	0	28	1	NAVY	0
434	-	-	-	-	-	-	-	0	37	1	NAVY	0
435	-	-	-	-	-	-	-	0	22	2	NAVY	0
436	2	2	2	-	-	-	-	0	30	1	NAVY	27
437	2	-	-	-	-	-	-	0	46	1	NAVY	9
438	-	-	-	-	-	-	-	0	40	1	NAVY	0
439	2	-	-	-	-	-	-	0	23	1	NAVY	6.25
440	-	-	-	-	-	-	-	0	48	1	Carabinieri	0
441	-	-	-	-	-	-	-	0	43	1	Carabinieri	0
442	-	-	-	-	-	-	-	0	37	1	Carabinieri	0
443	-	-	-	-	-	-	-	0	43	1	Carabinieri	0
444	-	-	-	-	-	-	-	0	34	1	Carabinieri	0
445	-	-	-	-	-	-	-	0	33	1	Carabinieri	0
446	-	-	-	-	-	-	-	0	51	1	Carabinieri	0
447	-	-	-	-	-	-	-	0	50	1	Carabinieri	0
448	-	-	-	-	-	-	-	0	55	1	Carabinieri	0
449	-	-	-	-	-	-	-	0	45	1	Carabinieri	0
450	-	-	-	-	-	-	-	0	35	1	Carabinieri	0
451	-	-	-	-	-	-	-	0	31	2	Carabinieri	0
452	-	-	-	-	-	-	-	0	30	1	Carabinieri	0
453	-	-	-	-	-	-	-	0	56	1	Carabinieri	0
454	-	-	-	-	-	-	-	0	40	1	Carabinieri	0
455	-	-	-	-	-	-	-	0	25	1	Carabinieri	0
456	-	-	-	-	-	-	-	0	30	1	Carabinieri	0
457	2	-	-	-	-	-	-	0	25	1	NAVY	4
458	-	-	-	-	-	-	-	0	41	1	NAVY	0
459	-	-	-	-	-	-	-	0	46	1	NAVY	0
460	-	-	-	-	-	-	-	0	47	1	NAVY	0
461	-	-	-	-	-	-	-	1	38	2	NAVY	0
462	2	2	3	2	-	-	-	0	38	1	NAVY	26
463	2	-	-	-	-	-	-	0	36	1	NAVY	9
464	-	-	-	-	-	-	-	0	51	1	NAVY	0
465	-	-	-	-	-	-	-	0	27	1	NAVY	0
466	4	-	-	-	-	-	-	0	24	2	NAVY	1
467	-	-	-	-	-	-	-	0	23	1	NAVY	0
468	-	-	-	-	-	-	-	0	46	1	NAVY	0
469	2	-	-	-	-	-	-	1	50	1	Carabinieri	9
470	-	-	-	-	-	-	-	0	45	1	Carabinieri	0
471	-	-	-	-	-	-	-	0	51	1	Carabinieri	0
472	-	-	-	-	-	-	-	0	47	1	Carabinieri	0
473	-	-	-	-	-	-	-	0	49	1	Carabinieri	0
474	1	-	-	-	-	-	-	0	47	1	Carabinieri	9
475	-	-	-	-	-	-	-	0	40	1	Carabinieri	0
476	-	-	-	-	-	-	-	0	27	1	Carabinieri	0
477	-	-	-	-	-	-	-	0	56	1	Carabinieri	0
478	-	-	-	-	-	-	-	0	59	1	Carabinieri	0
479	-	-	-	-	-	-	-	0	45	1	Carabinieri	0
480	2	-	-	-	-	-	-	1	58	1	Carabinieri	9
481	2	-	-	-	-	-	-	1	60	1	Carabinieri	9
482	2	2	-	-	-	-	-	0	57	1	Carabinieri	18
483	-	-	-	-	-	-	-	0	32	2	Carabinieri	0
484	-	-	-	-	-	-	-	0	30	1	NAVY	0
485	-	-	-	-	-	-	-	0	46	1	NAVY	0
486	-	-	-	-	-	-	-	1	30	1	NAVY	0
487	-	-	-	-	-	-	-	0	26	1	NAVY	0
488	-	-	-	-	-	-	-	0	51	1	NAVY	0
489	-	-	-	-	-	-	-	0	53	1	NAVY	0
490	2	-	-	-	-	-	-	0	37	1	NAVY	9
491	-	-	-	-	-	-	-	0	22	1	NAVY	0
492	5	-	-	-	-	-	-	0	30	1	NAVY	1
493	-	-	2	3	-	2	-	1	45	1	NAVY	22
494	-	-	-	-	-	-	-	0	53	1	NAVY	0
495	2	2	-	-	-	-	-	0	25	1	NAVY	13
496	2	2	-	-	-	-	-	0	39	1	NAVY	8
497	-	-	-	-	-	-	-	0	46	1	Carabinieri	0
498	-	-	-	-	-	-	-	0	33	1	Carabinieri	0
499	-	-	-	-	-	-	-	0	42	1	Carabinieri	0
500	2	3	-	-	-	-	-	1	48	1	Carabinieri	13
501	2	2	-	-	-	-	-	0	55	1	Carabinieri	13
502	-	-	-	-	-	-	-	1	42	1	Carabinieri	0
503	-	-	-	-	-	-	-	0	58	1	Carabinieri	0
504	1	-	-	-	-	-	-	0	43	1	Carabinieri	9
505	-	-	-	-	-	-	-	0	50	1	Carabinieri	0
506	-	-	-	-	-	-	-	0	43	1	Carabinieri	0
507	-	-	-	-	-	-	-	0	42	1	Carabinieri	0
508	-	-	-	-	-	-	-	0	39	1	NAVY	0
509	2	-	-	-	-	-	-	0	38	1	NAVY	9
510	-	-	-	-	-	-	-	0	22	2	NAVY	0
511	-	-	-	-	-	-	-	0	26	1	NAVY	0
512	2	-	-	-	-	-	-	0	50	1	NAVY	9
513	-	-	-	-	-	-	-	1	23	1	NAVY	0
514	3	2	-	-	-	-	-	0	40	1	NAVY	8
515	2	3	2	-	-	-	-	1	47	1	NAVY	27
516	2	-	-	-	-	-	-	0	30	1	NAVY	9
517	-	-	-	-	-	-	-	0	47	1	NAVY	0
518	2	2	-	-	-	-	-	0	44	1	NAVY	13
519	2	2	-	-	-	-	-	0	45	1	NAVY	8
520	-	-	-	-	-	-	-	1	35	2	NAVY	0
521	-	-	-	-	-	-	-	1	43	1	Carabinieri	0
522	-	-	-	-	-	-	-	0	51	1	Carabinieri	0
523	-	-	-	-	-	-	-	0	44	1	Carabinieri	0
524	-	-	-	-	-	-	-	0	51	1	Carabinieri	0
525	-	-	-	-	-	-	-	0	32	1	Carabinieri	0
526	-	-	-	-	-	-	-	0	55	1	Carabinieri	0
527	-	-	-	-	-	-	-	0	44	1	Carabinieri	0
528	-	-	-	-	-	-	-	0	33	1	Carabinieri	0
529	2	-	-	-	-	-	-	0	52	1	Carabinieri	9
530	-	-	-	-	-	-	-	0	57	1	Carabinieri	0
531	3	-	-	-	-	-	-	1	53	1	NAVY	4
532	-	-	-	-	-	-	-	0	30	1	NAVY	0
533	-	-	-	-	-	-	-	0	27	1	NAVY	0
534	-	-	-	-	-	-	-	0	59	1	NAVY	0
535	3	-	-	-	-	-	-	0	30	1	NAVY	9
536	2	3	2	-	-	-	-	0	43	1	NAVY	22
537	2	2	2	2	-	-	-	0	56	1	NAVY	13
538	-	-	-	-	-	-	-	0	33	1	NAVY	0
539	2	-	-	-	-	-	-	0	50	1	NAVY	9
540	2	2	-	-	-	-	-	0	50	1	NAVY	8
541	1	1	-	-	-	-	-	0	59	1	NAVY	18
542	-	-	-	-	-	-	-	0	34	1	NAVY	0
543	-	-	-	-	-	-	-	0	23	2	NAVY	0
544	-	-	-	-	-	-	-	1	42	1	Carabinieri	0
545	-	-	-	-	-	-	-	0	37	1	Carabinieri	0
546	-	-	-	-	-	-	-	0	39	1	Carabinieri	0
547	-	-	-	-	-	-	-	0	34	1	Carabinieri	0
548	-	-	-	-	-	-	-	0	56	1	Carabinieri	0
549	-	-	-	-	-	-	-	0	47	1	Carabinieri	0
550	-	-	-	-	-	-	-	0	44	1	Carabinieri	0
551	-	-	-	-	-	-	-	0	45	1	NAVY	0
552	2	-	-	-	-	-	-	0	50	1	NAVY	9
553	-	-	-	-	-	-	-	0	56	1	NAVY	0
554	2	-	-	-	-	-	-	0	42	1	NAVY	4
555	-	-	-	-	-	-	-	0	27	1	NAVY	0
556	2	2	-	-	-	-	-	0	26	1	NAVY	8
557	-	-	-	-	-	-	-	0	32	1	NAVY	0
558	2	-	-	-	-	-	-	0	48	1	NAVY	6.25
559	-	-	-	-	-	-	-	0	28	1	NAVY	0
560	1	-	-	-	-	-	-	0	46	1	NAVY	9
561	-	-	-	-	-	-	-	0	28	2	NAVY	0
562	-	-	-	-	-	-	-	0	22	1	NAVY	0
563	-	-	-	-	-	-	-	0	41	1	NAVY	0
564	2	-	-	-	-	-	-	0	46	1	Carabinieri	9
565	-	-	-	-	-	-	-	0	49	1	Carabinieri	0
566	-	-	-	-	-	-	-	0	47	1	Carabinieri	0
567	-	-	-	-	-	-	-	0	46	1	Carabinieri	0
568	-	-	-	-	-	-	-	0	48	1	Carabinieri	0
569	-	-	-	-	-	-	-	0	48	1	Carabinieri	0
570	-	-	-	-	-	-	-	0	33	1	Carabinieri	0
571	-	-	-	-	-	-	-	0	46	1	Carabinieri	0
572	-	-	-	-	-	-	-	0	31	1	NAVY	0
573	-	-	-	-	-	-	-	0	26	1	NAVY	0
574	2	-	-	-	-	-	-	0	34	1	NAVY	6.25
575	2	2	1	-	-	-	-	1	24	1	NAVY	12
576	2	-	-	-	-	-	-	0	42	1	NAVY	9
577	2	-	-	-	-	-	-	1	51	1	NAVY	9
578	2	2	2	-	-	-	-	1	48	1	NAVY	12
579	-	-	-	-	-	-	-	0	28	1	NAVY	0
580	2	2	-	-	-	-	-	0	32	1	NAVY	8
581	-	-	-	-	-	-	-	0	23	1	NAVY	0
582	-	-	-	-	-	-	-	0	23	1	NAVY	0
583	-	-	-	-	-	-	-	1	40	1	NAVY	0
584	3	2	2	-	-	-	-	0	43	1	NAVY	17
585	-	-	-	-	-	-	-	0	52	1	Carabinieri	0
586	-	-	-	-	-	-	-	0	53	1	Carabinieri	0
587	-	-	-	-	-	-	-	0	47	1	Carabinieri	0
588	-	-	-	-	-	-	-	0	45	1	Carabinieri	0
589	-	-	-	-	-	-	-	0	53	1	Carabinieri	0
590	-	-	-	-	-	-	-	0	49	1	Carabinieri	0
591	-	-	-	-	-	-	-	0	50	1	Carabinieri	0
592	2	-	-	-	-	-	-	0	42	1	Carabinieri	9
593	-	3	-	2	-	-	-	0	45	1	NAVY	26
594	-	-	-	-	-	-	-	0	45	1	NAVY	0
595	-	-	-	-	-	-	-	0	23	1	NAVY	0
596	-	-	-	-	-	-	-	0	57	1	NAVY	0
597	2	-	-	-	-	-	-	0	41	1	NAVY	6.25
598	-	-	-	-	-	-	-	0	29	1	NAVY	0
599	-	-	-	-	-	-	-	0	24	1	NAVY	0
600	2	3	2	-	3	-	-	0	35	1	NAVY	30
601	-	-	-	-	-	-	-	0	30	1	NAVY	0
602	2	2	-	-	-	-	-	0	44	1	NAVY	8
603	2	-	-	-	-	-	-	0	37	1	NAVY	6.25
604	-	-	-	-	-	-	-	0	42	1	NAVY	0
605	-	-	-	-	-	-	-	0	59	1	Carabinieri	0
606	-	-	-	-	-	-	-	0	43	1	Carabinieri	0
607	-	-	-	-	-	-	-	0	35	1	Carabinieri	0
608	-	-	-	-	-	-	-	0	38	1	Carabinieri	0
609	-	-	-	-	-	-	-	0	39	1	Carabinieri	0
610	-	-	-	-	-	-	-	0	59	1	Carabinieri	0
611	2	-	-	-	-	-	-	0	33	1	Carabinieri	9
612	2	3	-	-	-	-	-	0	43	1	NAVY	18
613	2	2	-	-	-	-	-	1	29	1	NAVY	8
614	-	-	-	-	-	-	-	0	37	1	NAVY	0
615	2	-	-	-	-	-	-	0	29	2	NAVY	9
616	-	-	-	-	-	-	-	0	23	2	NAVY	0
617	2	2	2	-	-	-	-	0	42	1	NAVY	12
618	-	-	-	-	-	-	-	0	38	1	NAVY	0
619	-	2	3	-	-	-	-	1	44	1	NAVY	4
620	-	-	-	-	-	-	-	0	23	1	NAVY	0
621	2	-	-	-	-	-	-	0	29	1	NAVY	6.25
622	2	2	2	2	2	-	-	1	44	1	NAVY	20
623	-	-	-	-	-	-	-	0	22	1	NAVY	0
624	-	-	-	-	-	-	-	0	43	1	Carabinieri	0
625	2	-	-	-	-	-	-	0	36	1	Carabinieri	9
626	-	-	-	-	-	-	-	0	47	1	Carabinieri	0
627	-	-	-	-	-	-	-	0	53	1	Carabinieri	0
628	-	-	-	-	-	-	-	0	31	1	Carabinieri	0
629	-	-	-	-	-	-	-	0	53	1	Carabinieri	0
630	-	-	-	-	-	-	-	0	54	1	Carabinieri	0
631	3	-	-	-	-	-	-	0	49	1	ARMY	4
632	2	2	-	-	-	-	-	0	36	1	NAVY	8
633	3	-	2	-	-	-	-	0	39	1	NAVY	8
634	2	-	-	-	-	-	-	0	42	1	NAVY	6.25
635	3	2	2	2	2	-	-	1	28	2	NAVY	44
636	-	-	-	-	-	-	-	0	24	1	NAVY	0
637	-	-	-	-	-	-	-	0	41	1	NAVY	0
638	-	-	-	-	-	-	-	0	22	1	NAVY	0
639	2	2	-	-	-	-	-	0	40	1	NAVY	8
640	-	-	-	-	-	-	-	0	45	1	NAVY	0
641	-	-	-	-	-	-	-	0	22	2	NAVY	0
642	-	-	-	-	-	-	-	0	45	1	NAVY	0
643	2	-	-	-	-	-	-	0	39	1	NAVY	6.25
644	-	-	-	-	-	-	-	0	48	1	Carabinieri	0
645	-	-	-	-	-	-	-	0	40	1	Carabinieri	0
646	-	-	-	-	-	-	-	0	36	1	Carabinieri	0
647	-	-	-	-	-	-	-	0	25	1	Carabinieri	0
648	-	-	-	-	-	-	-	0	46	1	Carabinieri	0
649	-	-	-	-	-	-	-	0	42	1	Carabinieri	0
650	-	-	-	-	-	-	-	0	28	2	NAVY	0
651	-	3	-	2	-	-	-	0	43	1	NAVY	8
652	-	-	-	-	-	-	-	0	28	1	NAVY	0
653	2	3	-	-	-	-	-	0	24	1	NAVY	13
654	-	-	-	-	-	-	-	0	23	1	NAVY	0
655	2	2	-	-	-	-	-	0	59	1	NAVY	8
656	-	-	-	-	-	-	-	0	22	1	NAVY	0
657	2	-	-	-	-	-	-	1	30	1	NAVY	4
658	2	2	2	2	-	-	-	1	37	1	NAVY	13
659	-	-	-	-	-	-	-	0	27	1	NAVY	0
660	-	-	-	-	-	-	-	0	22	2	NAVY	0
661	-	-	-	-	-	-	-	0	51	1	Carabinieri	0
662	-	-	-	-	-	-	-	0	49	1	Carabinieri	0
663	-	-	-	-	-	-	-	0	33	1	Carabinieri	0
664	-	-	-	-	-	-	-	0	51	1	Carabinieri	0
665	2	-	-	-	-	-	-	0	33	2	Carabinieri	9
666	-	-	-	-	-	-	-	0	44	1	Carabinieri	0
667	-	-	-	-	-	-	-	0	22	1	NAVY	0
668	2	-	-	-	-	-	-	0	39	1	NAVY	9
669	2	-	-	-	-	-	-	0	31	1	NAVY	6.25
670	2	-	-	-	-	-	-	0	50	1	NAVY	9
671	-	-	-	-	-	-	-	0	22	1	NAVY	0
672	-	-	-	-	-	-	-	0	47	1	NAVY	0
673	-	-	-	-	-	-	-	1	46	1	NAVY	0
674	2	2	2	2	-	3	-	0	42	1	NAVY	32.25
675	-	-	-	-	-	-	-	0	27	1	NAVY	0
676	2	2	-	-	-	-	-	0	37	1	NAVY	18
677	-	-	-	-	-	-	-	0	35	1	NAVY	0
678	-	-	-	-	-	-	-	1	30	2	NAVY	0
679	-	-	-	-	-	-	-	0	39	1	Carabinieri	0
680	-	-	-	-	-	-	-	0	30	1	Carabinieri	0
681	-	-	-	-	-	-	-	0	56	1	Carabinieri	0
682	-	-	-	-	-	-	-	0	42	1	Carabinieri	0
683	-	-	-	-	-	-	-	1	47	1	Carabinieri	0
684	-	-	-	-	-	-	-	0	49	1	Carabinieri	0
685	-	-	-	-	-	-	-	0	22	1	NAVY	0
686	-	3	-	-	-	-	-	0	44	1	NAVY	4
687	2	2	2	-	-	-	-	0	29	1	NAVY	17
688	-	-	-	-	-	-	-	0	23	1	NAVY	0
689	-	-	-	-	-	-	-	1	24	1	NAVY	0
690	2	-	-	-	-	-	-	0	40	1	NAVY	9
691	2	2	2	-	-	-	-	1	40	1	NAVY	12
692	-	-	-	-	-	-	-	0	28	1	NAVY	0
693	-	-	-	-	-	-	-	0	36	1	NAVY	0
694	-	-	-	-	-	-	-	0	29	1	NAVY	0
695	2	-	-	-	-	-	-	0	27	1	NAVY	4
696	2	2	2	2	2	2	-	0	41	1	NAVY	34
697	-	-	-	-	-	-	-	0	30	1	Carabinieri	0
698	-	-	-	-	-	-	-	0	54	1	Carabinieri	0
699	-	-	-	-	-	-	-	0	54	1	Carabinieri	0
700	2	-	-	-	-	-	-	0	49	1	Carabinieri	9
701	-	-	-	-	-	-	-	0	31	1	NAVY	0
702	2	-	-	-	-	-	-	1	29	1	NAVY	6.25
703	-	-	-	-	-	-	-	0	25	1	NAVY	0
704	-	-	-	-	-	-	-	0	26	1	NAVY	0
705	2	4	-	-	-	-	-	0	25	1	NAVY	7.25
706	-	-	-	-	-	-	-	0	25	1	NAVY	0
707	-	-	-	-	-	-	-	0	23	2	NAVY	0
708	-	-	-	-	-	-	-	0	31	1	NAVY	0
709	2	3	-	2	3	-	-	1	42	1	NAVY	23
710	-	-	-	-	-	-	-	1	42	1	NAVY	0
711	2	2	2	-	-	-	-	0	30	1	NAVY	12
712	-	-	-	-	-	-	-	0	33	1	NAVY	0
713	-	-	-	-	-	-	-	0	56	1	AIR FORCE	0
714	-	-	-	-	-	-	-	0	41	1	Carabinieri	0
715	-	-	-	-	-	-	-	0	49	1	Carabinieri	0
716	-	-	-	-	-	-	-	0	44	1	Carabinieri	0
717	-	-	-	-	-	-	-	0	47	1	Carabinieri	0
718	-	-	-	-	-	-	-	0	37	1	NAVY	0
719	2	2	-	-	-	-	-	0	45	1	NAVY	13
720	2	-	-	-	-	-	-	1	42	1	NAVY	6.25
721	-	-	3	2	-	2	-	1	41	1	NAVY	22
722	-	-	-	-	-	-	-	0	21	1	NAVY	0
723	-	-	-	-	-	-	-	0	44	1	NAVY	0
724	2	-	-	-	-	-	-	0	35	1	NAVY	9
725	-	-	-	-	-	-	-	0	42	1	NAVY	0
726	-	-	-	-	-	-	-	0	30	1	NAVY	0
727	2	2	-	-	-	-	-	0	43	1	NAVY	8
728	-	-	-	-	-	-	-	0	22	1	NAVY	0
729	-	-	-	-	-	-	-	0	57	1	Carabinieri	0
730	-	-	-	-	-	-	-	0	40	1	Carabinieri	0
731	-	-	-	-	-	-	-	0	49	1	Carabinieri	0
732	-	-	-	-	-	-	-	0	51	1	Carabinieri	0
733	2	-	-	-	-	-	-	1	41	2	Carabinieri	9
734	-	-	-	-	-	-	-	0	41	1	NAVY	0
735	-	-	-	-	-	-	-	0	22	1	NAVY	0
736	-	-	-	-	-	-	-	0	39	1	NAVY	0
737	-	-	-	-	-	-	-	0	25	2	NAVY	0
738	-	-	-	-	-	-	-	0	42	1	NAVY	0
739	2	2	-	-	-	-	-	0	34	1	NAVY	8
740	-	-	-	-	-	-	-	0	26	1	NAVY	0
741	2	2	-	-	-	-	-	0	24	2	NAVY	8
742	-	-	-	-	-	-	-	0	31	1	NAVY	0
743	2	2	-	-	-	-	-	0	46	1	Carabinieri	9
744	-	-	-	-	-	-	-	0	54	1	Carabinieri	0
745	-	-	-	-	-	-	-	0	26	1	Carabinieri	0
746	1	-	-	-	-	-	-	1	43	1	NAVY	1
747	-	-	-	-	-	-	-	0	41	1	NAVY	0
748	-	-	-	-	-	-	-	0	38	1	NAVY	0
749	-	-	-	-	-	-	-	0	24	1	NAVY	0
750	-	-	-	-	-	-	-	0	30	2	NAVY	0
751	-	-	-	-	-	-	-	0	42	1	NAVY	0
752	-	-	-	-	-	-	-	0	23	1	NAVY	0
753	2	2	2	-	-	-	-	0	29	1	NAVY	12
754	-	-	-	-	-	-	-	0	23	1	NAVY	0
755	2	2	-	-	-	-	-	0	58	1	Carabinieri	9
756	-	-	-	-	-	-	-	0	60	1	Carabinieri	0
757	-	-	-	-	-	-	-	0	59	1	Carabinieri	0
758	-	-	-	-	-	-	-	0	47	1	Carabinieri	0
759	-	-	-	-	-	-	-	0	45	1	NAVY	0
760	2	-	-	-	-	-	-	1	48	1	NAVY	9
761	2	2	2	-	-	-	-	0	29	1	NAVY	9
762	-	-	-	-	-	-	-	0	23	1	NAVY	0
763	-	-	-	-	-	-	-	0	28	1	NAVY	0
764	2	-	-	-	-	-	-	0	41	1	NAVY	9
765	-	-	-	-	-	-	-	0	46	1	NAVY	0
766	-	-	-	-	-	-	-	0	24	1	NAVY	0
767	2	2	2	-	-	-	-	0	37	1	NAVY	12
768	-	-	-	-	-	-	-	0	23	1	NAVY	0
769	2	-	-	-	-	-	-	0	32	1	Carabinieri	9
770	-	-	-	-	-	-	-	0	26	1	Carabinieri	0
771	2	-	-	-	-	-	-	0	55	1	Carabinieri	9
772	-	-	-	-	-	-	-	0	39	1	Carabinieri	0
773	2	2	2	2	2	2	-	0	47	1	NAVY	32.25
774	-	-	-	-	-	-	-	0	31	1	NAVY	0
775	-	-	-	-	-	-	-	0	56	1	NAVY	0
776	-	-	-	-	-	-	-	0	24	1	NAVY	0
777	2	2	-	-	-	-	-	0	48	1	NAVY	8
778	-	-	-	-	-	-	-	0	25	1	NAVY	0
779	2	-	-	-	-	-	-	0	27	2	NAVY	4
780	2	-	-	-	-	-	-	0	48	1	NAVY	9
781	-	-	-	-	-	-	-	0	47	1	NAVY	0
782	-	-	-	-	-	-	-	0	38	1	NAVY	0
783	-	-	-	-	-	-	-	0	29	1	Carabinieri	0
784	-	-	-	-	-	-	-	0	33	1	Carabinieri	0
785	-	-	-	-	-	-	-	0	33	1	Carabinieri	0
786	-	-	-	-	-	-	-	0	36	1	NAVY	0
787	-	-	-	-	-	-	-	1	52	1	NAVY	0
788	-	-	-	-	-	-	-	0	22	1	NAVY	0
789	2	3	2	3	-	-	-	0	47	1	NAVY	31
790	2	3	-	-	-	-	-	1	50	1	NAVY	15.25
791	-	-	-	-	-	-	-	0	47	1	NAVY	0
792	-	-	-	-	-	-	-	0	37	1	NAVY	0
793	-	-	-	-	-	-	-	0	27	1	NAVY	0
794	2	-	-	-	-	-	-	0	44	1	NAVY	4
795	-	-	-	-	-	-	-	0	32	1	Carabinieri	0
796	-	-	-	-	-	-	-	0	41	1	Carabinieri	0
797	-	-	-	-	-	-	-	0	48	1	Carabinieri	0
798	-	-	-	-	-	-	-	0	49	1	NAVY	0
799	-	-	-	-	-	-	-	0	22	1	NAVY	0
800	-	-	-	-	-	-	-	0	22	1	NAVY	0
801	-	-	-	-	-	-	-	1	50	1	NAVY	0
802	-	-	-	-	-	-	-	0	23	1	NAVY	0
803	-	-	-	-	-	-	-	0	26	2	NAVY	0
804	-	-	-	-	-	-	-	0	37	1	NAVY	0
805	2	3	-	-	-	-	-	0	28	1	NAVY	13
806	-	-	-	-	-	-	-	0	43	1	NAVY	0
807	1	1	3	2	6	-	-	0	44	1	NAVY	32
808	2	-	-	-	-	-	-	1	42	1	NAVY	9
809	-	-	-	-	-	-	-	0	42	1	Carabinieri	0
810	-	-	-	-	-	-	-	0	32	1	Carabinieri	0
811	-	-	-	-	-	-	-	0	38	1	Carabinieri	0
812	-	-	-	-	-	-	-	0	44	1	NAVY	0
813	2	2	2	2	2	-	-	0	42	1	NAVY	40
814	-	-	-	-	-	-	-	0	25	1	NAVY	0
815	-	-	-	-	-	-	-	0	59	1	NAVY	0
816	-	-	-	-	-	-	-	0	25	1	NAVY	0
817	-	-	-	-	-	-	-	0	23	2	NAVY	0
818	-	-	-	-	-	-	-	0	37	1	NAVY	0
819	-	-	-	-	-	-	-	0	25	1	NAVY	0
820	2	2	2	-	-	-	-	0	44	1	NAVY	12
821	-	-	-	-	-	-	-	0	23	1	NAVY	0
822	-	-	-	-	-	-	-	1	52	1	Carabinieri	0
823	2	-	-	-	-	-	-	0	48	1	Carabinieri	9
824	-	-	-	-	-	-	-	0	31	1	Carabinieri	0
825	2	2	-	-	-	-	-	0	32	1	NAVY	8
826	-	-	-	-	-	-	-	0	35	1	NAVY	0
827	-	-	-	-	-	-	-	0	44	1	NAVY	0
828	-	-	-	-	-	-	-	0	39	1	NAVY	0
829	-	-	-	-	-	-	-	0	44	1	NAVY	0
830	-	-	-	-	-	-	-	0	25	1	NAVY	0
831	-	3	3	-	-	-	-	1	43	1	NAVY	8
832	-	-	-	-	-	-	-	0	23	2	NAVY	0
833	2	2	2	-	-	-	-	0	48	1	NAVY	22
834	-	3	2	-	-	-	-	0	44	1	NAVY	13
835	-	-	-	-	-	-	-	0	52	1	Carabinieri	0
836	2	2	2	2	2	-	-	0	48	1	Carabinieri	30
837	-	-	-	-	-	-	-	0	29	1	Carabinieri	0
838	-	-	-	-	-	-	-	0	44	1	NAVY	0
839	-	-	-	-	-	-	-	0	29	1	NAVY	0
840	-	-	-	-	-	-	-	0	28	1	NAVY	0
841	2	-	-	-	-	-	-	0	34	1	NAVY	9
842	-	-	-	-	-	-	-	0	28	2	NAVY	0
843	-	-	-	-	-	-	-	0	25	2	NAVY	0
844	2	-	-	-	-	-	-	0	50	1	NAVY	9
845	-	-	-	-	-	-	-	0	25	2	NAVY	0
846	2	2	2	-	-	-	-	1	43	1	NAVY	27
847	-	-	-	-	-	-	-	0	24	1	Altro	0
848	-	-	-	-	-	-	-	0	30	1	Carabinieri	0
849	-	-	-	-	-	-	-	0	30	1	Carabinieri	0
850	-	-	-	-	-	-	-	0	42	1	NAVY	0
851	2	-	-	-	-	-	-	0	20	2	NAVY	9
852	2	2	-	-	-	-	-	0	45	1	NAVY	8
853	-	-	-	-	-	-	-	0	30	1	NAVY	0
854	-	-	-	-	-	-	-	0	26	2	NAVY	0
855	2	2	2	2	2	-	-	0	42	1	NAVY	40
856	-	-	-	-	-	-	-	0	41	1	NAVY	0
857	2	-	-	-	-	-	-	1	26	2	NAVY	9
858	-	-	-	-	-	-	-	0	30	1	Carabinieri	0
859	-	-	-	-	-	-	-	0	52	1	Carabinieri	0
860	2	2	-	-	-	-	-	1	49	1	NAVY	13
861	-	-	-	-	-	-	-	0	23	1	NAVY	0
862	-	-	-	-	-	-	-	0	39	1	NAVY	0
863	2	-	-	-	-	-	-	0	46	1	NAVY	9
864	2	-	-	-	-	-	-	0	21	2	NAVY	9
865	-	-	-	-	-	-	-	0	41	1	NAVY	0
866	-	-	-	-	-	-	-	0	28	1	NAVY	0
867	-	-	-	-	-	-	-	0	42	1	NAVY	0
868	-	-	-	-	-	-	-	0	47	1	Carabinieri	0
869	-	-	-	-	-	-	-	0	41	1	Carabinieri	0
870	-	-	-	-	-	-	-	0	23	1	NAVY	0
871	2	-	-	-	-	-	-	0	48	1	NAVY	9
872	2	-	-	-	-	-	-	0	38	1	NAVY	9
873	-	-	-	-	-	-	-	0	44	1	NAVY	0
874	2	2	2	2	2	2	-	0	35	1	NAVY	35
875	2	2	2	-	-	-	-	0	46	1	NAVY	17
876	-	-	-	-	-	-	-	0	22	1	NAVY	0
877	-	-	-	-	-	-	-	0	45	1	NAVY	0
878	3	-	-	-	-	-	-	0	31	1	Carabinieri	4
879	-	-	-	-	-	-	-	0	56	1	NAVY	0
880	2	2	3	-	-	-	-	1	45	1	NAVY	22
881	-	-	-	-	-	-	-	0	27	1	NAVY	0
882	2	2	-	-	-	-	-	0	36	1	NAVY	8
883	-	-	-	-	-	-	-	0	41	1	NAVY	0
884	2	3	-	-	-	-	-	0	33	1	NAVY	18
885	-	-	-	-	-	-	-	0	23	1	NAVY	0
886	-	-	-	-	-	-	-	0	22	1	NAVY	0
887	-	-	-	-	-	-	-	0	32	1	Carabinieri	0
888	-	-	-	-	-	-	-	1	30	1	Carabinieri	0
889	-	-	-	-	-	-	-	0	22	1	NAVY	0
890	2	2	2	-	-	-	-	0	36	1	NAVY	17
891	2	-	-	-	-	-	-	0	35	1	NAVY	9
892	-	-	-	-	-	-	-	0	44	1	NAVY	0
893	-	-	-	-	-	-	-	0	27	1	NAVY	0
894	-	2	-	-	-	-	-	1	48	1	NAVY	0
895	-	-	-	-	-	-	-	0	33	1	NAVY	0
896	-	-	-	-	-	-	-	1	51	1	NAVY	0
897	-	-	-	-	-	-	-	1	51	1	NAVY	0
898	2	-	-	-	-	-	-	1	53	1	Carabinieri	9
899	2	-	-	-	-	-	-	1	53	1	Carabinieri	4
900	-	-	-	-	-	-	-	0	43	1	NAVY	0
901	2	2	2	-	-	-	-	0	30	1	NAVY	12
902	-	-	-	-	-	-	-	0	40	1	NAVY	0
903	-	-	-	-	-	-	-	0	21	1	NAVY	0
904	2	-	-	-	-	-	-	0	33	1	NAVY	9
905	-	-	-	-	-	-	-	0	24	1	NAVY	0
906	-	-	-	-	-	-	-	0	43	1	NAVY	0
907	-	-	-	-	-	-	-	0	23	1	NAVY	0
908	-	-	3	2	-	-	-	1	44	1	Carabinieri	13
909	-	-	-	-	-	-	-	0	43	1	NAVY	0
910	-	-	-	-	-	-	-	0	27	1	NAVY	0
911	-	-	-	-	-	-	-	0	42	1	NAVY	0
912	2	2	2	-	-	-	-	0	35	1	NAVY	27
913	2	2	2	-	-	-	-	0	40	1	NAVY	17
914	-	-	-	-	-	-	-	0	25	1	NAVY	0
915	-	-	-	-	-	-	-	1	49	1	NAVY	0
916	-	-	-	-	-	-	-	0	22	1	NAVY	0
917	-	-	-	-	-	-	-	0	39	2	Carabinieri	0
918	-	-	-	-	-	-	-	0	42	1	Carabinieri	0
919	-	-	-	-	-	-	-	0	30	1	Carabinieri	0
920	2	-	-	-	-	-	-	0	43	1	NAVY	6.25
921	-	-	-	-	-	-	-	0	47	1	NAVY	0
922	2	-	-	-	-	-	-	0	52	1	NAVY	9
923	-	-	-	-	-	-	-	0	29	1	NAVY	0
924	-	-	-	-	-	-	-	0	50	1	NAVY	0
925	-	-	-	-	-	-	-	0	29	1	NAVY	0
926	2	2	2	-	-	-	-	0	53	1	NAVY	9
927	-	-	-	-	-	-	-	0	21	2	NAVY	0
928	-	-	-	-	-	-	-	0	39	1	Carabinieri	0
929	3	2	1	-	-	-	-	1	53	1	Carabinieri	27
930	-	-	-	-	-	-	-	1	54	1	Carabinieri	0
931	-	-	-	-	-	-	-	0	21	1	NAVY	0
932	-	-	-	-	-	-	-	0	56	1	NAVY	0
933	-	-	-	-	-	-	-	0	37	1	NAVY	0
934	-	-	-	-	-	-	-	0	53	1	NAVY	0
935	2	2	3	-	-	-	-	0	46	1	NAVY	22
936	2	-	-	-	-	-	-	0	37	1	NAVY	9
937	-	-	-	-	-	-	-	0	31	1	NAVY	0
938	-	-	-	-	-	-	-	0	39	1	NAVY	0
939	2	-	-	-	-	-	-	0	48	1	Carabinieri	9
940	-	-	-	-	-	-	-	0	53	1	Carabinieri	0
941	-	-	-	-	-	-	-	0	21	1	NAVY	0
942	-	-	-	-	-	-	-	0	45	1	NAVY	0
943	2	-	-	-	-	-	-	0	40	1	NAVY	9
944	2	-	-	-	-	-	-	0	50	1	NAVY	9
945	-	-	-	-	-	-	-	0	41	1	NAVY	0
946	-	-	-	-	-	-	-	0	43	1	NAVY	0
947	-	-	-	-	-	-	-	0	29	1	Carabinieri	0
948	-	-	-	-	-	-	-	1	33	1	Carabinieri	0
949	-	-	-	-	-	-	-	0	52	1	Carabinieri	0
950	-	-	-	-	-	-	-	0	19	2	NAVY	0
951	-	-	-	-	-	-	-	0	38	1	NAVY	0
952	2	3	-	-	-	-	-	0	33	1	NAVY	18
953	-	-	-	-	-	-	-	0	30	1	NAVY	0
954	2	2	2	2	-	-	-	0	25	1	NAVY	13
955	-	-	-	-	-	-	-	0	45	1	NAVY	0
956	-	-	-	-	-	-	-	0	37	1	NAVY	0
957	-	-	-	-	-	-	-	0	40	1	Carabinieri	0
958	-	-	-	-	-	-	-	0	49	1	Carabinieri	0
959	-	-	-	-	-	-	-	0	54	1	Carabinieri	0
960	-	-	-	-	-	-	-	0	20	1	NAVY	0
961	-	-	-	-	-	-	-	0	35	1	NAVY	0
962	-	-	-	-	-	-	-	0	27	1	NAVY	0
963	-	-	-	-	-	-	-	0	38	1	NAVY	0
964	2	-	-	-	-	-	-	0	36	2	NAVY	9
965	2	2	2	-	-	-	-	1	38	1	NAVY	12
966	-	-	-	-	-	-	-	0	34	1	NAVY	0
967	-	-	-	-	-	-	-	0	40	1	Carabinieri	0
968	-	-	-	-	-	-	-	0	58	1	Carabinieri	0
969	-	-	-	-	-	-	-	0	21	1	NAVY	0
970	-	-	-	-	-	-	-	0	47	1	NAVY	0
971	2	2	2	2	2	-	-	1	59	1	NAVY	17
972	-	-	-	-	-	-	-	0	27	1	NAVY	0
973	2	2	2	-	-	-	-	0	31	1	NAVY	12
974	-	-	-	-	-	-	-	0	42	1	NAVY	0
975	2	1	1	1	-	-	-	1	29	1	NAVY	20
976	-	-	-	-	-	-	-	0	33	1	Carabinieri	0
977	-	-	-	-	-	-	-	0	46	1	Carabinieri	0
978	-	-	-	-	-	-	-	0	54	1	Carabinieri	0
979	-	-	-	-	-	-	-	0	19	2	NAVY	0
980	-	-	-	-	-	-	-	0	26	1	NAVY	0
981	-	-	-	-	-	-	-	0	31	1	NAVY	0
982	-	-	-	-	-	-	-	0	40	1	NAVY	0
983	-	-	-	-	-	-	-	0	45	1	NAVY	0
984	2	-	-	-	-	-	-	0	27	2	NAVY	9
985	2	-	-	-	-	-	-	0	33	1	NAVY	6.25
986	-	-	-	-	-	-	-	0	49	1	Carabinieri	0
987	2	2	-	-	-	-	-	0	52	1	Carabinieri	12.5
988	-	-	-	-	-	-	-	0	40	1	Carabinieri	0
989	-	-	-	-	-	-	-	0	21	1	NAVY	0
990	-	-	-	-	-	-	-	0	26	2	NAVY	0
991	-	-	-	-	-	-	-	0	26	1	NAVY	0
992	2	-	-	-	-	-	-	0	43	1	NAVY	9
993	2	2	-	-	-	-	-	0	46	1	NAVY	8
994	-	-	-	-	-	-	-	0	38	1	NAVY	0
995	-	-	-	-	-	-	-	0	48	1	NAVY	0
996	-	-	-	-	-	-	-	0	33	1	Carabinieri	0
997	-	-	-	-	-	-	-	0	34	1	Carabinieri	0
998	-	-	-	-	-	-	-	0	21	1	NAVY	0
999	2	2	2	2	-	-	-	0	23	2	NAVY	13
1000	-	-	-	-	-	-	-	0	33	1	NAVY	0
1001	-	-	-	-	-	-	-	0	44	1	NAVY	0
1002	-	-	-	-	-	-	-	0	24	1	NAVY	0
1003	-	-	-	-	-	-	-	0	43	1	NAVY	0
1004	2	-	-	-	-	-	-	0	44	1	NAVY	9
1005	-	-	-	-	-	-	-	0	37	1	Carabinieri	0
1006	-	-	-	-	-	-	-	0	49	1	Carabinieri	0
1007	-	-	-	-	-	-	-	0	19	1	NAVY	0
1008	-	-	-	-	-	-	-	0	25	1	NAVY	0
1009	-	-	-	-	-	-	-	0	40	1	NAVY	0
1010	-	-	-	-	-	-	-	0	31	1	NAVY	0
1011	2	-	-	-	-	-	-	0	38	1	NAVY	9
1012	-	-	-	-	-	-	-	0	32	1	NAVY	0
1013	2	2	-	-	-	-	-	0	38	1	NAVY	8
1014	2	-	-	-	-	-	-	0	49	1	Carabinieri	9
1015	-	-	-	-	-	-	-	0	30	1	Carabinieri	0
1016	-	-	-	-	-	-	-	0	46	1	Carabinieri	0
1017	-	-	-	-	-	-	-	0	20	1	NAVY	0
1018	-	-	-	-	-	-	-	0	46	1	NAVY	0
1019	-	-	-	-	-	-	-	0	39	1	NAVY	0
1020	-	-	-	-	-	-	-	1	43	1	NAVY	0
1021	-	-	-	-	-	-	-	0	47	1	NAVY	0
1022	2	-	-	-	-	-	-	0	34	1	NAVY	9
1023	2	-	-	-	-	-	-	0	28	1	NAVY	4
1024	2	-	-	-	-	-	-	0	48	1	Carabinieri	9
1025	2	-	-	-	-	-	-	1	38	1	Carabinieri	9
1026	-	-	-	-	-	-	-	0	21	1	NAVY	0
1027	2	2	3	2	-	-	-	0	40	1	NAVY	36
1028	2	-	-	-	-	-	-	1	52	1	NAVY	9
1029	-	-	-	-	-	-	-	0	29	1	NAVY	0
1030	2	-	-	-	-	-	-	0	21	1	NAVY	9
1031	3	-	-	-	-	-	-	1	44	1	NAVY	4
1032	-	-	-	-	-	-	-	0	51	1	NAVY	0
1033	-	-	-	-	-	-	-	0	33	1	Carabinieri	0
1034	-	-	-	-	-	-	-	0	45	1	Carabinieri	0
1035	-	-	-	-	-	-	-	0	49	1	Carabinieri	0
1036	-	-	-	-	-	-	-	1	22	2	NAVY	0
1037	2	-	-	-	-	-	-	0	21	1	NAVY	4
1038	2	-	-	-	-	-	-	0	27	1	NAVY	9
1039	-	-	-	-	-	-	-	0	34	1	NAVY	0
1040	-	-	-	-	-	-	-	1	44	1	NAVY	0
1041	-	-	-	-	-	-	-	0	38	1	NAVY	0
1042	-	-	-	-	-	-	-	0	44	1	AIR FORCE	0
1043	-	-	-	-	-	-	-	0	32	1	AIR FORCE	0
1044	-	-	-	-	-	-	-	0	48	1	Carabinieri	0
1045	-	-	-	-	-	-	-	0	51	1	Carabinieri	0
1046	-	-	-	-	-	-	-	0	42	1	Carabinieri	0
1047	-	-	-	-	-	-	-	0	44	1	Carabinieri	0
1048	-	-	-	-	-	-	-	0	22	1	NAVY	0
1049	2	-	-	-	-	-	-	0	44	1	NAVY	4
1050	2	-	-	-	-	-	-	0	53	1	NAVY	9
1051	-	-	-	-	-	-	-	0	46	1	NAVY	0
1052	-	-	-	-	-	-	-	0	44	1	Carabinieri	0
1053	-	-	-	-	-	-	-	0	24	1	Carabinieri	0
1054	-	-	-	-	-	-	-	0	42	1	Carabinieri	0
1055	-	-	-	-	-	-	-	0	46	1	Carabinieri	0
1056	-	-	-	-	-	-	-	0	24	1	NAVY	0
1057	-	-	-	-	-	-	-	0	20	1	NAVY	0
1058	-	-	-	-	-	-	-	0	45	1	NAVY	0
1059	3	3	3	-	-	-	-	0	47	1	NAVY	27
1060	2	-	-	-	-	-	-	0	41	1	NAVY	9
1061	-	-	-	-	-	-	-	0	37	1	NAVY	0
1062	-	-	-	-	-	-	-	0	40	1	Carabinieri	0
1063	-	-	-	-	-	-	-	0	40	1	Carabinieri	0
1064	-	-	-	-	-	-	-	1	39	1	Carabinieri	0
1065	-	-	-	-	-	-	-	0	48	1	Carabinieri	0
1066	-	-	-	-	-	-	-	0	43	1	NAVY	0
1067	-	-	-	-	-	-	-	0	26	1	NAVY	0
1068	-	-	-	-	-	-	-	0	20	1	NAVY	0
1069	2	2	1	1	1	-	-	0	44	1	NAVY	42.25
1070	2	2	2	2	2	2	2	0	40	1	NAVY	48
1071	-	-	-	-	-	-	-	0	23	1	NAVY	0
1072	-	-	-	-	-	-	-	0	47	1	Carabinieri	0
1073	-	-	-	-	-	-	-	0	45	1	Carabinieri	0
1074	-	-	-	-	-	-	-	0	27	1	Carabinieri	0
1075	-	-	-	-	-	-	-	0	44	1	Carabinieri	0
1076	-	-	-	-	-	-	-	0	48	1	NAVY	0
1077	2	2	-	-	-	-	-	0	47	1	NAVY	8
1078	-	-	-	-	-	-	-	0	21	2	NAVY	0
1079	2	3	-	-	-	-	-	0	46	1	NAVY	18
1080	-	-	-	-	-	-	-	0	23	1	NAVY	0
1081	-	-	-	-	-	-	-	0	36	1	NAVY	0
1082	-	-	-	-	-	-	-	0	48	1	Carabinieri	0
1083	-	-	-	-	-	-	-	0	49	1	Carabinieri	0
1084	-	-	-	-	-	-	-	0	31	1	Carabinieri	0
1085	-	-	-	-	-	-	-	0	38	1	Carabinieri	0
1086	-	-	-	-	-	-	-	0	21	1	NAVY	0
1087	-	-	-	-	-	-	-	0	22	1	NAVY	0
1088	-	-	-	-	-	-	-	0	31	2	NAVY	0
1089	2	-	-	-	-	-	-	0	47	1	NAVY	9
1090	2	2	2	-	-	-	-	1	44	1	NAVY	12
1091	-	-	-	-	-	-	-	0	26	1	NAVY	0
1092	-	-	-	-	-	-	-	0	28	1	Carabinieri	0
1093	-	-	-	-	-	-	-	0	50	1	Carabinieri	0
1094	1	-	-	-	-	-	-	1	44	1	Carabinieri	9
1095	-	-	-	-	-	-	-	0	21	1	NAVY	0
1096	2	-	-	-	-	-	-	1	31	1	NAVY	9
1097	-	-	-	-	-	-	-	0	21	1	NAVY	0
1098	-	-	-	-	-	-	-	0	41	1	NAVY	0
1099	-	-	-	-	-	-	-	0	39	1	NAVY	0
1100	-	-	-	-	-	-	-	0	42	1	Carabinieri	0
1101	-	-	-	-	-	-	-	0	35	1	Carabinieri	0
1102	2	-	-	-	-	-	-	1	41	1	NAVY	6.25
1103	-	-	-	-	-	-	-	0	19	1	NAVY	0
1104	-	-	-	-	-	-	-	0	47	1	NAVY	0
1105	-	-	-	-	-	-	-	0	27	1	NAVY	0
1106	-	-	-	-	-	-	-	0	43	1	NAVY	0
1107	-	-	-	-	-	-	-	1	53	1	Carabinieri	0
1108	-	-	-	-	-	-	-	0	35	1	Carabinieri	0
1109	-	-	2	3	2	-	-	1	58	1	Carabinieri	17
1110	3	3	1	2	-	-	-	0	49	1	NAVY	36
1111	-	-	-	-	-	-	-	0	20	1	NAVY	0
1112	2	2	2	2	2	2	2	0	29	2	NAVY	25
1113	-	-	-	-	-	-	-	0	52	1	NAVY	0
1114	-	-	-	-	-	-	-	0	53	1	NAVY	0
1115	-	-	-	-	-	-	-	0	34	1	Carabinieri	0
1116	-	-	-	-	-	-	-	0	38	1	Carabinieri	0
1117	-	-	-	-	-	-	-	0	33	1	Carabinieri	0
1118	2	-	-	-	-	-	-	0	40	1	NAVY	9
1119	-	-	-	-	-	-	-	0	21	2	NAVY	0
1120	-	-	-	-	-	-	-	0	24	1	NAVY	0
1121	-	-	-	-	-	-	-	0	41	1	NAVY	0
1122	-	-	-	-	-	-	-	0	37	1	NAVY	0
1123	-	-	-	-	-	-	-	0	32	1	Carabinieri	0
1124	-	-	-	-	-	-	-	0	45	1	Carabinieri	0
1125	-	-	-	-	-	-	-	0	21	1	NAVY	0
1126	-	-	-	-	-	-	-	0	29	1	NAVY	4
1127	-	-	-	-	-	-	-	0	44	1	NAVY	0
1128	2	3	-	-	-	-	-	1	45	1	NAVY	13
1129	-	-	-	-	-	-	-	0	46	1	NAVY	0
1130	-	-	-	-	-	-	-	0	59	1	Carabinieri	0
1131	2	2	-	-	-	-	-	0	56	1	Carabinieri	8
1132	-	-	-	-	-	-	-	1	46	1	Carabinieri	0
1133	-	-	-	-	-	-	-	0	20	1	NAVY	0
1134	-	-	-	-	-	-	-	0	51	1	NAVY	0
1135	-	-	-	-	-	-	-	0	43	1	NAVY	0
1136	2	3	2	-	-	-	-	0	39	1	NAVY	27
1137	-	-	-	-	-	-	-	0	45	1	Carabinieri	0
1138	-	-	-	-	-	-	-	0	47	1	Carabinieri	0
1139	-	-	-	-	-	-	-	1	52	1	Carabinieri	0
1140	-	-	-	-	-	-	-	0	22	1	NAVY	0
1141	2	2	2	-	-	-	-	1	28	2	NAVY	9
1142	2	-	-	-	-	-	-	0	37	1	NAVY	9
1143	-	-	-	-	-	-	-	0	41	1	NAVY	0
1144	-	-	-	-	-	-	-	0	42	1	Carabinieri	0
1145	-	-	-	-	-	-	-	0	57	1	Carabinieri	0
1146	-	-	-	-	-	-	-	0	38	1	Carabinieri	0
1147	-	-	-	-	-	-	-	0	21	1	NAVY	0
1148	2	-	-	-	-	-	-	0	50	1	NAVY	9
1149	2	2	2	2	-	-	-	1	43	1	NAVY	36
1150	3	-	-	-	-	-	-	1	30	1	NAVY	9
1151	-	-	-	-	-	-	-	0	28	1	Carabinieri	0
1152	-	-	-	-	-	-	-	0	29	1	Carabinieri	0
1153	-	-	-	-	-	-	-	0	60	1	NAVY	0
1154	-	-	-	-	-	-	-	0	21	1	NAVY	0
1155	2	3	-	3	3	3	-	1	44	1	NAVY	27
1156	-	-	-	-	-	-	-	0	50	1	NAVY	0
1157	-	-	-	-	-	-	-	0	28	1	Carabinieri	0
1158	-	-	-	-	-	-	-	0	37	1	Carabinieri	0
1159	-	-	-	-	-	-	-	0	58	1	Carabinieri	0
1160	-	-	-	-	-	-	-	0	21	1	NAVY	0
1161	2	-	-	-	-	-	-	0	46	1	NAVY	9
1162	-	-	-	-	-	-	-	0	46	1	NAVY	0
1163	-	-	-	-	-	-	-	0	58	1	Carabinieri	0
1164	-	-	-	-	-	-	-	0	56	1	Carabinieri	0
1165	2	-	-	-	-	-	-	0	26	2	NAVY	9
1166	-	-	-	-	-	-	-	0	23	1	NAVY	0
1167	-	-	-	-	-	-	-	0	51	1	NAVY	0
1168	-	-	-	-	-	-	-	0	32	1	Carabinieri	0
1169	-	-	-	-	-	-	-	0	50	1	Carabinieri	0
1170	-	-	-	-	-	-	-	0	42	1	Carabinieri	0
1171	-	-	-	-	-	-	-	0	20	1	NAVY	0
1172	2	-	-	-	-	-	-	1	46	1	NAVY	9
1173	-	-	-	-	-	-	-	0	51	1	NAVY	0
1174	-	-	-	-	-	-	-	0	48	1	Altro	0
1175	-	-	-	-	-	-	-	0	44	1	Carabinieri	0
1176	-	-	-	-	-	-	-	0	31	1	Carabinieri	0
1177	-	-	-	-	-	-	-	0	34	2	Carabinieri	0
1178	-	-	-	-	-	-	-	0	23	1	NAVY	0
1179	2	-	-	-	-	-	-	0	32	2	NAVY	9
1180	-	-	-	-	-	-	-	0	26	1	Carabinieri	0
1181	2	-	-	-	-	-	-	0	46	1	Carabinieri	9
1182	2	-	-	-	-	-	-	0	30	2	NAVY	9
1183	-	-	-	-	-	-	-	0	20	1	NAVY	0
1184	-	-	-	-	-	-	-	0	49	1	NAVY	0
1185	-	-	-	-	-	-	-	0	29	1	Carabinieri	0
1186	-	-	-	-	-	-	-	0	47	1	Carabinieri	0
1187	-	-	-	-	-	-	-	0	39	1	Carabinieri	0
1188	-	-	-	-	-	-	-	0	21	2	NAVY	0
1189	-	-	-	-	-	-	-	0	27	1	NAVY	0
1190	-	-	-	-	-	-	-	0	45	1	NAVY	0
1191	-	-	-	-	-	-	-	0	45	1	Carabinieri	0
1192	-	-	-	-	-	-	-	0	54	1	Carabinieri	0
1193	-	-	-	-	-	-	-	0	45	1	Carabinieri	0
1194	-	-	-	-	-	-	-	0	28	1	NAVY	0
1195	-	-	-	-	-	-	-	0	20	1	NAVY	0
1196	-	-	-	-	-	-	-	0	58	1	NAVY	0
1197	-	-	-	-	-	-	-	0	28	2	Altro	0
1198	-	-	-	-	-	-	-	0	48	1	Carabinieri	0
1199	-	-	-	-	-	-	-	0	36	1	Carabinieri	0
1200	-	-	-	-	-	-	-	0	53	1	NAVY	0
1201	-	-	-	-	-	-	-	0	24	1	NAVY	0
1202	-	-	-	-	-	-	-	0	26	2	NAVY	0
1203	-	-	-	-	-	-	-	1	27	2	Altro	0
1204	-	-	-	-	-	-	-	0	44	1	Carabinieri	0
1205	-	-	-	-	-	-	-	0	26	1	NAVY	0
1206	-	-	-	-	-	-	-	0	20	2	NAVY	0
1207	-	-	-	-	-	-	-	1	44	1	NAVY	0
1208	-	-	-	-	-	-	-	0	46	1	Carabinieri	0
1209	-	-	-	-	-	-	-	0	21	1	NAVY	0
1210	-	-	-	-	-	-	-	1	25	1	NAVY	0
1211	-	-	-	-	-	-	-	0	40	1	NAVY	0
1212	-	-	-	-	-	-	-	0	49	1	Carabinieri	0
1213	-	-	-	-	-	-	-	0	28	1	NAVY	0
1214	-	-	-	-	-	-	-	0	20	1	NAVY	0
1215	-	-	-	-	-	-	-	0	30	1	NAVY	0
1216	-	-	-	-	-	-	-	0	22	1	NAVY	0
1217	-	-	-	-	-	-	-	0	43	1	NAVY	0
1218	-	-	-	-	-	-	-	0	57	1	Carabinieri	0
1219	-	-	-	-	-	-	-	0	20	1	NAVY	0
1220	-	-	-	-	-	-	-	0	42	1	NAVY	0
1221	-	-	-	-	-	-	-	0	44	1	Carabinieri	0
1222	-	-	-	-	-	-	-	0	20	2	NAVY	0
1223	-	-	-	-	-	-	-	0	38	1	NAVY	0
1224	-	-	-	-	-	-	-	0	58	1	Carabinieri	0
1225	-	-	-	-	-	-	-	0	21	1	NAVY	0
1226	-	-	-	-	-	-	-	1	34	1	NAVY	0
1227	-	-	-	-	-	-	-	0	21	2	Altro	0
1228	-	-	-	-	-	-	-	0	48	1	Carabinieri	0
1229	-	-	-	-	-	-	-	0	48	1	NAVY	0
1230	-	-	-	-	-	-	-	0	21	1	NAVY	0
1231	-	-	-	-	-	-	-	0	42	1	NAVY	0
1232	-	-	-	-	-	-	-	0	51	1	NAVY	0
1233	-	-	-	-	-	-	-	0	20	1	NAVY	0
1234	-	-	-	-	-	-	-	0	20	1	NAVY	0
1235	-	-	-	-	-	-	-	0	48	1	NAVY	0
1236	-	-	-	-	-	-	-	0	22	1	NAVY	0
1237	-	-	-	-	-	-	-	0	19	1	NAVY	0
1238	-	-	-	-	-	-	-	0	53	1	NAVY	0
1239	-	-	-	-	-	-	-	0	21	1	NAVY	0
1240	2	2	-	-	-	-	-	0	26	1	NAVY	8
1241	-	-	-	-	-	-	-	0	37	1	NAVY	0
1242	-	-	-	-	-	-	-	0	20	1	NAVY	0
1243	-	-	-	-	-	-	-	0	44	1	NAVY	0
1244	-	-	-	-	-	-	-	0	19	1	NAVY	0
1245	-	-	-	-	-	-	-	0	38	1	NAVY	0
1246	-	-	-	-	-	-	-	0	20	1	NAVY	0
1247	-	-	-	-	-	-	-	0	41	1	NAVY	0
1248	-	-	-	-	-	-	-	0	20	1	NAVY	0
1249	-	-	-	-	-	-	-	0	22	1	Altro	0
1250	-	-	-	-	-	-	-	0	24	1	NAVY	0
1251	-	-	-	-	-	-	-	0	22	2	NAVY	0
1252	-	-	-	-	-	-	-	0	30	1	NAVY	0
1253	-	-	-	-	-	-	-	0	20	1	NAVY	0
1254	-	-	-	-	-	-	-	0	26	1	NAVY	0
1255	-	-	-	-	-	-	-	0	48	1	NAVY	0
1256	-	-	-	-	-	-	-	0	21	2	NAVY	0
1257	-	-	-	-	-	-	-	0	40	1	NAVY	0
1258	-	-	-	-	-	-	-	0	20	1	NAVY	0
1259	-	-	-	-	-	-	-	0	24	2	NAVY	0
1260	-	-	-	-	-	-	-	0	48	1	NAVY	0
1261	-	-	-	-	-	-	-	0	20	2	NAVY	0
1262	-	-	-	-	-	-	-	0	35	1	NAVY	0
1263	-	-	-	-	-	-	-	0	20	1	NAVY	0
1264	-	-	-	-	-	-	-	0	46	1	NAVY	0
1265	-	-	-	-	-	-	-	0	26	1	NAVY	0
1266	-	-	-	-	-	-	-	0	35	1	NAVY	0
1267	-	-	-	-	-	-	-	0	22	1	NAVY	0
1268	-	-	-	-	-	-	-	0	23	1	NAVY	0
1269	-	-	-	-	-	-	-	0	26	1	NAVY	0
1270	-	-	-	-	-	-	-	0	22	2	NAVY	0
1271	-	-	-	-	-	-	-	0	46	1	NAVY	0
1272	-	-	-	-	-	-	-	0	21	1	NAVY	0
1273	-	-	-	-	-	-	-	0	40	1	NAVY	0
1274	-	-	-	-	-	-	-	0	40	1	NAVY	0
1275	-	-	-	-	-	-	-	0	21	1	NAVY	0
1276	-	-	-	-	-	-	-	0	22	1	NAVY	0
1277	-	-	-	-	-	-	-	0	43	1	NAVY	0
1278	-	-	-	-	-	-	-	0	32	1	NAVY	0
1279	-	-	-	-	-	-	-	0	20	1	NAVY	0
1280	-	-	-	-	-	-	-	0	26	2	NAVY	0
1281	-	-	-	-	-	-	-	0	20	1	NAVY	0
1282	-	-	-	-	-	-	-	0	21	1	NAVY	0
1283	-	-	-	-	-	-	-	0	33	1	NAVY	0
1284	-	-	-	-	-	-	-	0	32	1	NAVY	0
1285	-	-	-	-	-	-	-	0	21	1	NAVY	0
1286	-	-	-	-	-	-	-	0	49	1	NAVY	0
1287	-	-	-	-	-	-	-	0	22	1	NAVY	0
1288	-	-	-	-	-	-	-	0	38	1	NAVY	0
1289	-	-	-	-	-	-	-	0	22	1	NAVY	0
1290	-	-	-	-	-	-	-	0	40	1	NAVY	0
1291	-	-	-	-	-	-	-	0	21	1	NAVY	0
1292	-	-	-	-	-	-	-	0	29	1	NAVY	0
1293	-	-	-	-	-	-	-	0	22	1	NAVY	0
1294	-	-	-	-	-	-	-	0	30	1	NAVY	0
1295	-	-	-	-	-	-	-	0	20	1	NAVY	0
1296	-	-	-	-	-	-	-	0	21	1	NAVY	0
1297	-	-	-	-	-	-	-	0	34	1	NAVY	0
1298	-	-	-	-	-	-	-	0	23	1	NAVY	0
1299	-	-	-	-	-	-	-	0	21	1	NAVY	0
1300	-	-	-	-	-	-	-	0	22	1	NAVY	0
1301	-	-	-	-	-	-	-	0	22	1	NAVY	0
1302	-	-	-	-	-	-	-	0	21	2	NAVY	0
1303	-	-	-	-	-	-	-	0	19	1	NAVY	0
1304	-	-	-	-	-	-	-	0	21	2	NAVY	0
1305	-	-	-	-	-	-	-	0	21	1	NAVY	0
1306	-	-	-	-	-	-	-	0	20	2	NAVY	0
1307	-	-	-	-	-	-	-	0	20	1	NAVY	0
1308	-	-	-	-	-	-	-	0	20	2	NAVY	0
1309	-	-	-	-	-	-	-	0	21	1	NAVY	0
1310	-	-	-	-	-	-	-	0	22	1	NAVY	0
1311	-	-	-	-	-	-	-	0	19	1	NAVY	0
1312	-	-	-	-	-	-	-	0	21	2	NAVY	0
1313	-	-	-	-	-	-	-	0	20	2	NAVY	0
1314	-	-	-	-	-	-	-	0	21	1	NAVY	0
1315	-	-	-	-	-	-	-	0	20	1	Altro	0
1316	-	-	-	-	-	-	-	0	21	2	NAVY	0
1317	-	-	-	-	-	-	-	0	22	1	NAVY	0
1318	-	-	-	-	-	-	-	0	21	1	NAVY	0
1319	-	-	-	-	-	-	-	0	20	1	NAVY	0
1320	-	-	-	-	-	-	-	0	21	2	NAVY	0
1321	-	-	-	-	-	-	-	0	19	1	NAVY	0
1322	-	-	-	-	-	-	-	0	21	1	NAVY	0
1323	-	-	-	-	-	-	-	0	22	1	NAVY	0
1324	-	3	3	-	-	-	-	0	21	1	NAVY	8
1325	-	-	-	-	-	-	-	0	21	1	NAVY	0
1326	-	-	-	-	-	-	-	0	21	1	NAVY	0
1327	-	-	-	-	-	-	-	0	21	1	NAVY	0
1328	-	-	-	-	-	-	-	0	20	1	NAVY	0
1329	-	-	-	-	-	-	-	0	20	2	NAVY	0
1330	-	-	-	-	-	-	-	0	21	1	NAVY	0
1331	-	-	-	-	-	-	-	0	20	1	NAVY	0
1332	-	-	-	-	-	-	-	0	20	1	NAVY	0
1333	-	-	-	-	-	-	-	0	22	1	NAVY	0
1334	-	-	-	-	-	-	-	0	20	1	NAVY	0
1335	-	-	-	-	-	-	-	0	20	1	NAVY	0
1336	-	-	-	-	-	-	-	0	20	1	NAVY	0
1337	-	-	-	-	-	-	-	0	21	1	NAVY	0
1338	-	-	-	-	-	-	-	0	21	1	NAVY	0
1339	-	-	-	-	-	-	-	0	20	1	NAVY	0
1340	-	-	-	-	-	-	-	0	23	1	NAVY	0
1341	-	-	-	-	-	-	-	0	20	2	NAVY	0
1342	-	-	-	-	-	-	-	0	22	1	NAVY	0
1343	-	-	-	-	-	-	-	0	23	2	NAVY	0
1344	-	-	-	-	-	-	-	0	20	1	NAVY	0
1345	-	-	-	-	-	-	-	0	20	1	NAVY	0
1346	-	-	-	-	-	-	-	0	21	1	NAVY	0
1347	-	-	-	-	-	-	-	0	20	1	NAVY	0
1348	-	-	-	-	-	-	-	0	20	1	NAVY	0
1349	-	-	-	-	-	-	-	0	21	1	NAVY	0
1350	-	-	-	-	-	-	-	0	43	1	NAVY	0
1351	-	-	-	-	-	-	-	0	24	1	NAVY	0
1352	-	-	-	-	-	-	-	0	48	1	NAVY	0
1353	-	-	-	-	-	-	-	0	30	1	NAVY	0
1354	-	-	-	-	-	-	-	0	45	1	Carabinieri	0
1355	-	-	-	-	-	-	-	0	38	1	ARMY	0
CONTINENT
South and Central America (SCA) = 1
Africa = 2
Asia = 3
Europe = 4.
North America = 5
Oceania/Australia = 6
sex coding	1=male
	2= female
IgG_positivity	0=negative
	1=positive

## Sheet: Country_risk_classification
		RISK_CDC	ADJUSTED_SQUARED_RISK
COUNTRY_ID	COUNTRY
1	AFGHANISTAN	2	4
2	LIBYA	0	0
3	SENEGAL	2	4
4	WESTERN / CENTRAL / EASTERN AFRICA	2.5	6.25
5	SOUTHEAST ASIA	3	9
6	ALBANIA	0	0
7	KOSOVO	0	0
8	DJIBOUTI	3	9
9	IRAQ	0	0
10	SOMALIA	3	9
11	EGYPT	3	9
12	ALGERIA	0	0
13	BRAZIL	3	9
14	BURKINA FASO	3	9
15	COLOMBIA	3	9
16	CONGO	2	4
17	RWANDA	2	4
18	MADAGASCAR	2	4
19	GHANA	2	4
20	HORN OF AFRICA	3	9
21	KENYA	3	9
22	ZANZIBAR	3	9
23	SEYCHELLES	2	4
24	CAPE VERDE	2	4
25	IVORY COAST	2	4
26	CROATIA	0	0
27	UNITED ARAB EMIRATES (UAE)	0	0
28	TUNISIA	0	0
29	PAKISTAN	1	1
30	OMAN	2	4
31	YEMEN	3	9
32	IRAN	2	4
33	FRANCE	1	1
34	GABON	2	4
35	NIGERIA	2	4
36	MOROCCO	0	0
37	EQUATORIAL GUINEA	2	4
38	GAMBIA	2	4
39	CAPE VERDE	2	4
40	EAST TIMOR	3	9
41	THAILAND	3	9
42	TANZANIA	3	9
43	ARGENTINA	1	1
44	BOLIVIA	3	9
45	SRI LANKA	3	9
46	PERU	1	1
47	CHILE	1	1
48	ECUADOR	3	9
49	MONZAMBIQUE	2	4
50	ETHIOPIA	3	9
51	SUDAN	3	9
52	PERSIAN GULF	2	4
53	MALI	2	4
54	CHAD	2	4
55	HAITI	3	9
56	INDIA	3	9
57	MEXICO	1	1
58	JAPAN	2	4
59	INDONESIA	3	9
60	LEBANON	0	0
61	MALAYSIA	3	9
62	AUSTRALIA	1	1
63	CARIBBEAN	3	9
64	MAURITANIA	2	4
65	UNITED STATES (USA)	1	1
66	BALKANS	0	0
		RISK_CDC	ADJUSTED_SQUARED_RISK
	No Risk	0	0
	Risk varied based on regions	1	1
	Sporadic or uncertain	2	4
	Frequent and continuous	3	9
