# Supplementary material for: Anti-Dengue IgG Seroprevalence and Exposure-Related Risk in Italian Military Personnel Deployed on Overseas Missions: A Cross-Sectional Study
Source: Trop Med Infect Dis. 2026 Jun 18;11(6):167. doi: 10.3390/tropicalmed11060167 (PMC13307813; doi:10.3390/tropicalmed11060167)
Supplement: Supplementary file 1 [file tropicalmed-11-00167-s001.zip › Seroprevalence_supplementary files/S2_File.ipynb]

# %% [markdown]
IMPORT BASE

# %% [code]
# Importazione librerie principali
import pandas as pd
import numpy as np
import matplotlib.pyplot as plt
import seaborn as sns

# Impostazioni grafiche (facoltative)
sns.set(style="whitegrid")
plt.rcParams["figure.figsize"] = (10, 6)

# Monta Google Drive
from google.colab import drive
drive.mount('/content/drive')

# Caricamento del file CSV da Drive
file_path = "/content/drive/My Drive/Colab Notebooks/FINALE_FILIPPO.csv"
# Se ti dà errore, prova: "/content/drive/MyDrive/Colab Notebooks/FINALE_FILIPPO.csv"

df = pd.read_csv(file_path)

# Visualizza le prime righe
df.head()


# %% [markdown]
DATA CLEANING

# %% [code]
# Rimuoviamo le colonne dalla posizione 5 alla 11 (indice da 0)
df_cleaned = df.drop(df.columns[5:12], axis=1)
# Visualizziamo le prime righe del DataFrame pulito
df_cleaned.head()


# %% [code]
# Controllo valori nulli
print("Valori nulli per colonna:")
print(df_cleaned.isnull().sum())
# Controllo righe duplicate
print(f"\nRighe duplicate: {df_cleaned.duplicated().sum()}")

# %% [code]
# Statistiche descrittive generali
print("Statistiche descrittive:")
display(df_cleaned.describe())


# %% [markdown]
EXPLORATORY DATA ANALYSIS

# %% [code]
# Distribuzione delle variabili numeriche
df_cleaned.hist(bins=20, edgecolor='black')
plt.tight_layout()
plt.show()


# %% [code]
# Conteggio per sesso
sns.countplot(x='Sex', data=df_cleaned)
plt.title("Distribuzione per sesso (0 = M, 1 = F)")
plt.show()


# %% [code]
# Conteggio per tipo di forza armata
sns.countplot(x='Armed_Forces', data=df_cleaned)
plt.title("Distribuzione per FFAA (0 = EI, 1 = MM, 2 = AM, 3 = CC, 4 = Altro)")
plt.show()

# %% [code]
# Correlazione tra le variabili
corr_matrix = df_cleaned.corr(numeric_only=True)
sns.heatmap(corr_matrix, annot=True, fmt=".2f", cmap='coolwarm')
plt.title("Correlation Matrix")
plt.show()

# %% [markdown]
STATISTICAL ANALYSIS

# %% [code]
from scipy.stats import shapiro
import pandas as pd

# Seleziona solo le colonne numeriche continue da testare
vars_to_test = ['Risk_Level', 'Age']

# Dizionario risultati
normality_results = {}

# Test di Shapiro-Wilk
for col in vars_to_test:
    stat, p = shapiro(df_cleaned[col])
    normality_results[col] = {'Statistic': stat, 'p-value': p}

# Mostra risultati arrotondati
pd.DataFrame(normality_results).T.round(3)

# %% [code]
# Conta il numero di soggetti per ciascun valore di Armed_Forces
force_counts = df_cleaned['Armed_Forces'].value_counts().sort_index()

print("Distribuzione dei soggetti per Armed_Forces:")
display(force_counts)


# %% [code]
import pandas as pd
from scipy.stats import chi2_contingency

# Crea nuova colonna per raggruppamento
df_cleaned['AF_Group'] = df_cleaned['Armed_Forces'].apply(lambda x: 'SEA BASED' if x == 1 else 'LAND BASED')

# Mostra conteggio per controllo
print("Groups Distibution AF:")
print(df_cleaned['AF_Group'].value_counts())

# Tabella di contingenza
table = pd.crosstab(df_cleaned['AF_Group'], df_cleaned['IgG_Positivity'])

# Mostra la tabella
print("\nContingency Table:")
print(table)

# Verifica se ha abbastanza dati per il test
if table.shape == (2, 2) and table.values.sum() > 0:
    chi2, p_value, dof, _ = chi2_contingency(table)
    test_result = {
        'Chi2': round(chi2, 4),
        'p-value': round(p_value, 4),
        'Degrees of Freedom': dof,
        'Test Result': "Significant difference (p-value < 0.05)" if p_value < 0.05 else "No significant difference (p-value > 0.05)"
    }
else:
    test_result = {
        'Chi2': None,
        'p-value': None,
        'Degrees of Freedom': None,
        'Test Result': "Not enough data to compute test"
    }

# Percentuali di IgG positività nei due gruppi
percent_igg = df_cleaned.groupby('AF_Group')['IgG_Positivity'].value_counts(normalize=True).unstack().fillna(0) * 100

# Costruzione tabella riassuntiva
percent_summary = pd.DataFrame({
    'AF_Group': percent_igg.index,
    'IgG_Positive (%)': percent_igg.get(1, pd.Series(0, index=percent_igg.index)).round(2),
    'IgG_Negative (%)': percent_igg.get(0, pd.Series(0, index=percent_igg.index)).round(2)
}).reset_index(drop=True)

# Mostra risultati
print("\nChi-Square Test Result:")
print(pd.DataFrame([test_result]))

print("\nIgG Positivity Rates by Group:")
display(percent_summary)


# %% [markdown]
REGRESSIONE LOGISTICA MULTIVARIATA METODO STATISTICO

# %% [code]
import statsmodels.api as sm

# Definiamo variabili indipendenti e dipendente
X = df_cleaned[['Risk_Level', 'Age']]
y = df_cleaned['IgG_Positivity']

# Aggiunta della costante (intercetta)
X_const = sm.add_constant(X)

# Modello di regressione logistica
logit_model = sm.Logit(y, X_const)
result = logit_model.fit(disp=False)

# Sommario del modello
result.summary2()

# %% [code]
from sklearn.metrics import roc_curve, auc, confusion_matrix, ConfusionMatrixDisplay
import numpy as np
import matplotlib.pyplot as plt

# === 1. Calcolo Odds Ratio ===
odds_ratios = np.exp(result.params)
odds_conf = np.exp(result.conf_int())
odds_df = pd.DataFrame({
    'Odds Ratio': odds_ratios,
    'CI Lower': odds_conf[0],
    'CI Upper': odds_conf[1]
}).round(3)

# === 2. Calcolo ROC curve e AUC ===
# Probabilità predette
y_pred_prob = result.predict(X_const)

# Curve ROC
fpr, tpr, thresholds = roc_curve(y, y_pred_prob)
roc_auc = auc(fpr, tpr)

# Plot ROC
plt.figure(figsize=(6, 5))
plt.plot(fpr, tpr, label=f'AUC = {roc_auc:.3f}')
plt.plot([0, 1], [0, 1], 'k--', label='Random')
plt.xlabel('False Positive Rate')
plt.ylabel('True Positive Rate')
plt.title('Curve ROC')
plt.legend(loc='lower right')
plt.grid(True)
plt.show()

# === 3. Confusion Matrix con soglia 0.5 ===
y_pred_class = (y_pred_prob >= 0.5).astype(int)
cm = confusion_matrix(y, y_pred_class)
disp = ConfusionMatrixDisplay(confusion_matrix=cm, display_labels=["Negative", "Positive"])
disp.plot(cmap='Blues')
plt.title("Confusion Matrix (soglia = 0.5)")
plt.show()

# === Mostra Odds Ratio in Jupyter ===
print("Odds Ratio e Confidence Interval:")
display(odds_df)

# %% [markdown]
MACHINE LEARNING

# %% [markdown]
Pre Processing e Split

# %% [code]
import pandas as pd
from sklearn.model_selection import train_test_split
from sklearn.preprocessing import StandardScaler

# 1. Seleziona solo le colonne necessarie
features = ['Risk_Level', 'Age', 'Sex', 'Armed_Forces']
target = 'IgG_Positivity'

# 2. Rimuovi righe con valori mancanti nelle colonne selezionate
df_ml = df_cleaned[features + [target]].dropna()

# 3. Verifica e codifica Armed_Forces se necessario
# Se è oggetto, lo trasformiamo in numerico con get_dummies
if df_ml['Armed_Forces'].dtype == 'object':
    df_ml = pd.get_dummies(df_ml, columns=['Armed_Forces'], drop_first=True)

# 4. Definizione X (feature) e y (target)
X = df_ml.drop(columns=target)
y = df_ml[target]

# Controlla dimensioni
print("Shape X:", X.shape)
print("Shape y:", y.shape)
X.head()

# %% [code]
from sklearn.model_selection import train_test_split
from sklearn.preprocessing import StandardScaler

# 1. Train/test split (stratificato per mantenere proporzioni target)
X_train, X_test, y_train, y_test = train_test_split(
    X, y, test_size=0.2, random_state=42, stratify=y
)

# 2. Standardizzazione (solo sulle feature numeriche)
scaler = StandardScaler()
X_train_scaled = scaler.fit_transform(X_train)
X_test_scaled = scaler.transform(X_test)

# %% [markdown]
Logistic Regression

# %% [code]
from sklearn.linear_model import LogisticRegression
from sklearn.model_selection import cross_val_score
from sklearn.metrics import (
    accuracy_score, precision_score, recall_score,
    f1_score, roc_auc_score, roc_curve
)

# 1. Istanzia modello
logreg = LogisticRegression(random_state=42, max_iter=1000)

# 2. Cross-validation (accuracy media su 5 fold)
cv_accuracy = cross_val_score(logreg, X_train_scaled, y_train, cv=5, scoring='accuracy').mean()
print(f"Cross-val accuracy (LogReg): {cv_accuracy:.3f}")

# 3. Fit su training set
logreg.fit(X_train_scaled, y_train)

# 4. Predizioni
y_pred_lr = logreg.predict(X_test_scaled)
y_proba_lr = logreg.predict_proba(X_test_scaled)[:, 1]

# 5. Metriche
metrics_lr = {
    'Model': 'Logistic Regression',
    'Accuracy': accuracy_score(y_test, y_pred_lr),
    'Precision': precision_score(y_test, y_pred_lr),
    'Recall': recall_score(y_test, y_pred_lr),
    'F1 Score': f1_score(y_test, y_pred_lr),
    'ROC AUC': roc_auc_score(y_test, y_proba_lr)
}

# 6. ROC Curve data
fpr_lr, tpr_lr, _ = roc_curve(y_test, y_proba_lr)

# %% [markdown]
Random Forest

# %% [code]
from sklearn.ensemble import RandomForestClassifier

# 1. Istanzia modello
rf = RandomForestClassifier(random_state=42)

# 2. Cross-validation (accuracy media su 5 fold)
cv_accuracy_rf = cross_val_score(rf, X_train_scaled, y_train, cv=5, scoring='accuracy').mean()
print(f"Cross-val accuracy (Random Forest): {cv_accuracy_rf:.3f}")

# 3. Fit su training set
rf.fit(X_train_scaled, y_train)

# 4. Predizioni
y_pred_rf = rf.predict(X_test_scaled)
y_proba_rf = rf.predict_proba(X_test_scaled)[:, 1]

# 5. Metriche
metrics_rf = {
    'Model': 'Random Forest',
    'Accuracy': accuracy_score(y_test, y_pred_rf),
    'Precision': precision_score(y_test, y_pred_rf),
    'Recall': recall_score(y_test, y_pred_rf),
    'F1 Score': f1_score(y_test, y_pred_rf),
    'ROC AUC': roc_auc_score(y_test, y_proba_rf)
}

# 6. ROC Curve data
fpr_rf, tpr_rf, _ = roc_curve(y_test, y_proba_rf)

# %% [markdown]
Naïve Bayes

# %% [code]
from sklearn.naive_bayes import GaussianNB

# 1. Istanzia modello
nb = GaussianNB()

# 2. Cross-validation (accuracy media su 5 fold)
cv_accuracy_nb = cross_val_score(nb, X_train_scaled, y_train, cv=5, scoring='accuracy').mean()
print(f"Cross-val accuracy (Naïve Bayes): {cv_accuracy_nb:.3f}")

# 3. Fit su training set
nb.fit(X_train_scaled, y_train)

# 4. Predizioni
y_pred_nb = nb.predict(X_test_scaled)
y_proba_nb = nb.predict_proba(X_test_scaled)[:, 1]

# 5. Metriche
metrics_nb = {
    'Model': 'Naïve Bayes',
    'Accuracy': accuracy_score(y_test, y_pred_nb),
    'Precision': precision_score(y_test, y_pred_nb),
    'Recall': recall_score(y_test, y_pred_nb),
    'F1 Score': f1_score(y_test, y_pred_nb),
    'ROC AUC': roc_auc_score(y_test, y_proba_nb)
}

# 6. ROC Curve data
fpr_nb, tpr_nb, _ = roc_curve(y_test, y_proba_nb)

# %% [markdown]
Support Vector Machine (SVM)

# %% [code]
from sklearn.svm import SVC

# 1. Istanzia modello con output probabilistico
svm = SVC(probability=True, kernel='rbf', random_state=42)

# 2. Cross-validation (accuracy media su 5 fold)
cv_accuracy_svm = cross_val_score(svm, X_train_scaled, y_train, cv=5, scoring='accuracy').mean()
print(f"Cross-val accuracy (SVM): {cv_accuracy_svm:.3f}")

# 3. Fit su training set
svm.fit(X_train_scaled, y_train)

# 4. Predizioni
y_pred_svm = svm.predict(X_test_scaled)
y_proba_svm = svm.predict_proba(X_test_scaled)[:, 1]

# 5. Metriche
metrics_svm = {
    'Model': 'SVM',
    'Accuracy': accuracy_score(y_test, y_pred_svm),
    'Precision': precision_score(y_test, y_pred_svm, zero_division=0),
    'Recall': recall_score(y_test, y_pred_svm, zero_division=0),
    'F1 Score': f1_score(y_test, y_pred_svm, zero_division=0),
    'ROC AUC': roc_auc_score(y_test, y_proba_svm)
}

# 6. ROC Curve data
fpr_svm, tpr_svm, _ = roc_curve(y_test, y_proba_svm)

# %% [markdown]
CONFRONTO TABELLA E CURVE ROC

# %% [code]
import matplotlib.pyplot as plt
import pandas as pd

# 1. Combine all metrics into a single table
metrics_df = pd.DataFrame([
    metrics_lr,
    metrics_rf,
    metrics_nb,
    {
        'Model': 'Support Vector Machine',
        'Accuracy': metrics_svm['Accuracy'],
        'Precision': metrics_svm['Precision'],
        'Recall': metrics_svm['Recall'],
        'F1 Score': metrics_svm['F1 Score'],
        'ROC AUC': metrics_svm['ROC AUC']
    }
])

# Round values
metrics_df[['Accuracy', 'Precision', 'Recall', 'F1 Score', 'ROC AUC']] = \
    metrics_df[['Accuracy', 'Precision', 'Recall', 'F1 Score', 'ROC AUC']].round(3)

# Display table
print("Model Comparison Table:")
display(metrics_df)

# 2. Combined ROC Curve plot
plt.figure(figsize=(8, 6))
plt.plot(fpr_lr, tpr_lr, label='Logistic Regression')
plt.plot(fpr_rf, tpr_rf, label='Random Forest')
plt.plot(fpr_nb, tpr_nb, label='Naïve Bayes')
plt.plot(fpr_svm, tpr_svm, label='Support Vector Machine')
plt.plot([0, 1], [0, 1], 'k--', label='Random chance')

plt.xlabel('False Positive Rate')
plt.ylabel('True Positive Rate')
plt.title('ROC Curve Comparison')
plt.legend(loc='lower right')
plt.grid(True)
plt.show()

# %% [markdown]
Tune hyperparameters for the best-performing model

# %% [code]
# Tune hyperparameters RANDOM FOREST, con class_weight='balanced' → con zero_division=0 per rimuovere warning

from sklearn.model_selection import RandomizedSearchCV
from sklearn.ensemble import RandomForestClassifier
from sklearn.metrics import classification_report, roc_auc_score, roc_curve
import numpy as np

# ==== Hyperparameter space ====
param_dist = {
    'n_estimators': [100, 200, 300, 500],
    'max_depth': [None, 10, 20, 30],
    'min_samples_split': [2, 5, 10],
    'min_samples_leaf': [1, 2, 4],
    'bootstrap': [True, False]
}

# ==== Base model with class weights ====
rf_base = RandomForestClassifier(
    random_state=42,
    class_weight='balanced'   # <-- PREVIENE SBILANCIAMENTO CLASSI
)

# ==== Randomized search ====
rf_search = RandomizedSearchCV(
    estimator=rf_base,
    param_distributions=param_dist,
    n_iter=30,
    scoring='roc_auc',
    cv=5,
    verbose=1,
    n_jobs=-1,
    random_state=42
)

rf_search.fit(X_train_scaled, y_train)

# ==== Best model ====
best_rf = rf_search.best_estimator_
print("Best parameters:", rf_search.best_params_)

# ==== Predictions on Test set ====
y_pred_best_rf = best_rf.predict(X_test_scaled)
y_proba_best_rf = best_rf.predict_proba(X_test_scaled)[:, 1]

# ==== Metrics ====
print("\nTest ROC AUC:", round(roc_auc_score(y_test, y_proba_best_rf), 3))
print("\nClassification Report (Random Forest Tuned):")
print(classification_report(y_test, y_pred_best_rf, zero_division=0))

# ==== ROC curve data (for later comparison plots) ====
fpr_best_rf, tpr_best_rf, _ = roc_curve(y_test, y_proba_best_rf)

# %% [code]
# Tune hyperparameters SUPPORT VECTOR MACHINE, con class_weight='balanced'
from sklearn.svm import SVC
from sklearn.model_selection import RandomizedSearchCV
from sklearn.metrics import classification_report, roc_auc_score, roc_curve

# ==== Hyperparameter space ====
param_grid_svm = {
    'C': [0.1, 1, 10, 100],
    'gamma': [0.01, 0.1, 1, 'scale', 'auto'],
    'kernel': ['rbf']
}

# ==== Base SVM model with balanced class weights ====
svm_base = SVC(
    probability=True,
    random_state=42,
    class_weight='balanced'  # <-- key for imbalance handling
)

# ==== RandomizedSearchCV ====
svm_search = RandomizedSearchCV(
    estimator=svm_base,
    param_distributions=param_grid_svm,
    n_iter=20,
    scoring='roc_auc',
    cv=5,
    verbose=1,
    n_jobs=-1,
    random_state=42
)

# ==== Train the search ====
svm_search.fit(X_train_scaled, y_train)

# ==== Best model and its params ====
best_svm = svm_search.best_estimator_
print("Best parameters (SVM):", svm_search.best_params_)

# ==== Predict on test set ====
y_pred_best_svm = best_svm.predict(X_test_scaled)
y_proba_best_svm = best_svm.predict_proba(X_test_scaled)[:, 1]

# ==== Evaluation ====
print("\nTest ROC AUC (best SVM):", round(roc_auc_score(y_test, y_proba_best_svm), 3))
print("\nClassification Report (SVM tuned):")
print(classification_report(y_test, y_pred_best_svm, zero_division=0))

# ==== Save ROC for final plot ====
fpr_best_svm, tpr_best_svm, _ = roc_curve(y_test, y_proba_best_svm)

# %% [code]
# === Create updated metrics for tuned models ===

# Random Forest (tuned)
metrics_rf_tuned = {
    'Model': 'Random Forest (Tuned)',
    'Accuracy': accuracy_score(y_test, y_pred_best_rf),
    'Precision': precision_score(y_test, y_pred_best_rf, zero_division=0),
    'Recall': recall_score(y_test, y_pred_best_rf, zero_division=0),
    'F1 Score': f1_score(y_test, y_pred_best_rf, zero_division=0),
    'ROC AUC': roc_auc_score(y_test, y_proba_best_rf)
}

# SVM (tuned)
metrics_svm_tuned = {
    'Model': 'Support Vector Machine (Tuned)',
    'Accuracy': accuracy_score(y_test, y_pred_best_svm),
    'Precision': precision_score(y_test, y_pred_best_svm, zero_division=0),
    'Recall': recall_score(y_test, y_pred_best_svm, zero_division=0),
    'F1 Score': f1_score(y_test, y_pred_best_svm, zero_division=0),
    'ROC AUC': roc_auc_score(y_test, y_proba_best_svm)
}

# === Final metrics table ===
all_metrics_df = pd.DataFrame([
    metrics_lr,
    metrics_rf,
    metrics_nb,
    metrics_svm,
    metrics_rf_tuned,
    metrics_svm_tuned
])

# Round values for readability
cols_to_round = ['Accuracy', 'Precision', 'Recall', 'F1 Score', 'ROC AUC']
all_metrics_df[cols_to_round] = all_metrics_df[cols_to_round].round(3)

# Show the final comparison table
print("Model Performance Comparison:")
display(all_metrics_df)


# %% [code]
import matplotlib.pyplot as plt

# ROC plot for all models
plt.figure(figsize=(10, 7))

# Base models
plt.plot(fpr_lr, tpr_lr, label='Logistic Regression')
plt.plot(fpr_rf, tpr_rf, label='Random Forest')
plt.plot(fpr_nb, tpr_nb, label='Naïve Bayes')
plt.plot(fpr_svm, tpr_svm, label='Support Vector Machine')

# Tuned models
plt.plot(fpr_best_rf, tpr_best_rf, linestyle='--', label='Random Forest (Tuned)')
plt.plot(fpr_best_svm, tpr_best_svm, linestyle='--', label='Support Vector Machine (Tuned)')

# Reference line
plt.plot([0, 1], [0, 1], 'k--', label='Random Chance')

# Labels and layout
plt.title('ROC Curve Comparison – All Models', fontsize=14)
plt.xlabel('False Positive Rate')
plt.ylabel('True Positive Rate')
plt.legend(loc='lower right')
plt.grid(True)
plt.tight_layout()
plt.show()

# %% [markdown]
PRINCIPAL COMPONENT ANALYSIS

# %% [code]
import pandas as pd
from sklearn.decomposition import PCA
from sklearn.preprocessing import StandardScaler
import matplotlib.pyplot as plt
import seaborn as sns

# === 1. Carica i dati
# Monta Google Drive
from google.colab import drive
drive.mount('/content/drive')

# Caricamento del file CSV da Drive
file_path = "/content/drive/My Drive/Colab Notebooks/FINALE_FILIPPO.csv"
# Se ti dà errore, prova: "/content/drive/MyDrive/Colab Notebooks/FINALE_FILIPPO.csv"

df = pd.read_csv(file_path)

# === 2. Seleziona le variabili numeriche (aggiungile se ne hai 4 in tutto)
features = ['Age', 'Risk_Level', 'Sex', 'Armed_Forces']  # Aggiungi qui eventuali altre variabili continue

# Filtra solo le righe complete per queste colonne
df_pca = df[features + ['IgG_Positivity']].dropna()

# === 3. Standardizza le variabili
X = df_pca[features]
y = df_pca['IgG_Positivity']

scaler = StandardScaler()
X_scaled = scaler.fit_transform(X)

# === 4. PCA su tutte le componenti (max è il numero di feature)
n_components = len(features)
pca_full = PCA(n_components=n_components)
X_pca_full = pca_full.fit_transform(X_scaled)

# === 5. Varianza spiegata
explained_variance = pca_full.explained_variance_ratio_
cumulative_variance = explained_variance.cumsum()

# === 6. Plot curva del gomito
plt.figure(figsize=(8, 6))
plt.plot(range(1, n_components + 1), explained_variance, 'o-', label='Explained Variance')
plt.plot(range(1, n_components + 1), cumulative_variance, 's--', label='Cumulative Variance')
plt.xlabel('Principal Component')
plt.ylabel('Variance Explained')
plt.title('Explained Variance by PCA Components')
plt.xticks(range(1, n_components + 1))
plt.grid(True)
plt.legend()
plt.tight_layout()
plt.show()

# === 7. Loadings delle componenti
loadings = pd.DataFrame(pca_full.components_.T,
                        columns=[f'PC{i+1}' for i in range(n_components)],
                        index=features)

print("\nPCA Loadings (component contributions):")
print(loadings.round(3))

# %% [code]
